# Supplementary material for: Glaucoma Patients Have a Lower Abundance of Butyrate-Producing Taxa in the Gut
Source: Invest Ophthalmol Vis Sci. 2024 Feb 5;65(2):7. doi: 10.1167/iovs.65.2.7 (PMC10851784; doi:10.1167/iovs.65.2.7)
Supplement: Supplement 2 [file iovs-65-2-7_s002.xlsx]

## Sheet: Supplementary Table S2
Supplementary Table S2. Associations of taxa with glaucoma prevalence, intraocular pressure and vertical cup-to-disc ratio (discovery cohort)
			GLAUCOMA PREVALENCE						INTRAOCULAR PRESSURE						VERTICAL CUP-TO-DISC RATIO
Taxa	Odds ratio	95% confidence interval	P-value	Significance level	Q-value	Significance level	Beta	95% confidence interval	P-value	Significance level	Q-value	Significance level	Beta	95% confidence interval	P-value	Significance level	Q-value	Significance level
Acidaminococcus fermentans	0.6	0.36 to 1.01	0.0558447	Borderline significant	0.802966	Not significant	-0.00153	-0.01554 to 0.01249	0.831021	Not significant	0.976237	Not significant	-0.00065	-0.00824 to 0.00695	0.867465	Not significant	0.995662	Not significant
Acidaminococcus intestini	0.73	0.55 to 0.96	0.0272312	Significant	0.802966	Not significant	-0.0051	-0.01824 to 0.00803	0.446657	Not significant	0.791138	Not significant	0.00198	-0.00590 to 0.00986	0.622503	Not significant	0.976694	Not significant
Adlercreutzia	0.78	0.43 to 1.40	0.399717	Not significant	0.988999	Not significant	-0.00801	-0.02466 to 0.00864	0.345783	Not significant	0.732432	Not significant	0.00587	-0.00277 to 0.01451	0.18342	Not significant	0.918627	Not significant
Agathobacter	1	0.89 to 1.12	0.988999	Not significant	0.988999	Not significant	-0.00205	-0.00904 to 0.00493	0.564336	Not significant	0.865067	Not significant	0.00512	0.00053 to 0.00971	0.0288873	Significant	0.560894	Not significant
Akkermansia	1.11	0.91 to 1.34	0.30418	Not significant	0.988999	Not significant	-0.00717	-0.01565 to 0.00130	0.0974837	Borderline significant	0.497346	Not significant	-0.00245	-0.00735 to 0.00246	0.328269	Not significant	0.945006	Not significant
Akkermansia muciniphila	1	0.88 to 1.13	0.974285	Not significant	0.988999	Not significant	0.00064	-0.00507 to 0.00634	0.827092	Not significant	0.976237	Not significant	0.00285	-0.00037 to 0.00607	0.0831914	Borderline significant	0.745523	Not significant
Alistipes	1.04	0.92 to 1.18	0.510041	Not significant	0.988999	Not significant	-0.00488	-0.01033 to 0.00058	0.0797996	Borderline significant	0.47856	Not significant	-0.00217	-0.00531 to 0.00097	0.176554	Not significant	0.918627	Not significant
Alistipes finegoldii	1.01	0.86 to 1.18	0.917455	Not significant	0.988999	Not significant	0.00196	-0.00596 to 0.00989	0.62727	Not significant	0.901968	Not significant	-0.00026	-0.00487 to 0.00436	0.913403	Not significant	0.99861	Not significant
Alistipes ihumii	0.76	0.47 to 1.22	0.252304	Not significant	0.988999	Not significant	0.00156	-0.01706 to 0.02018	0.869555	Not significant	0.976237	Not significant	-0.00526	-0.01598 to 0.00546	0.336276	Not significant	0.945006	Not significant
Alistipes indistinctus	1.15	0.92 to 1.45	0.220155	Not significant	0.988999	Not significant	0.00178	-0.00891 to 0.01247	0.744674	Not significant	0.953347	Not significant	0.0035	-0.00240 to 0.00940	0.245412	Not significant	0.918627	Not significant
Alistipes inops	1.17	0.99 to 1.37	0.0684303	Borderline significant	0.805859	Not significant	0.00151	-0.00516 to 0.00819	0.656576	Not significant	0.920682	Not significant	-0.00048	-0.00420 to 0.00325	0.802343	Not significant	0.976694	Not significant
Alistipes massiliensis	0.97	0.77 to 1.24	0.819621	Not significant	0.988999	Not significant	0.00517	-0.00550 to 0.01585	0.342448	Not significant	0.732023	Not significant	0.00251	-0.00343 to 0.00845	0.407526	Not significant	0.953748	Not significant
Alistipes obesi	1	0.86 to 1.17	0.986548	Not significant	0.988999	Not significant	-0.0028	-0.01035 to 0.00476	0.468564	Not significant	0.798479	Not significant	-0.00117	-0.00549 to 0.00315	0.5951	Not significant	0.976694	Not significant
Alistipes putredinis	1.01	0.90 to 1.13	0.923629	Not significant	0.988999	Not significant	-0.00202	-0.00735 to 0.00330	0.456648	Not significant	0.794022	Not significant	-0.00113	-0.00419 to 0.00193	0.469174	Not significant	0.976694	Not significant
Alistipes senegalensis	0.9	0.69 to 1.16	0.413273	Not significant	0.988999	Not significant	-0.01588	-0.02933 to -0.00243	0.0207835	Significant	0.380245	Not significant	0.00427	-0.00341 to 0.01195	0.275982	Not significant	0.918627	Not significant
Alistipes shahii	0.97	0.84 to 1.12	0.709434	Not significant	0.988999	Not significant	-0.00145	-0.00854 to 0.00563	0.687976	Not significant	0.931967	Not significant	0.00206	-0.00201 to 0.00613	0.320899	Not significant	0.945006	Not significant
Allisonella histaminiformans	1.7	0.99 to 2.93	0.0562997	Borderline significant	0.802966	Not significant	-0.00266	-0.02969 to 0.02438	0.847393	Not significant	0.976237	Not significant	0.00402	-0.01004 to 0.01807	0.575621	Not significant	0.976694	Not significant
Alloprevotella	1.03	0.85 to 1.25	0.736574	Not significant	0.988999	Not significant	-0.00087	-0.00922 to 0.00748	0.838032	Not significant	0.976237	Not significant	-0.00191	-0.00647 to 0.00266	0.413427	Not significant	0.953748	Not significant
Anaerofilum	0.45	0.19 to 1.07	0.0691724	Borderline significant	0.805859	Not significant	0.00896	-0.02440 to 0.04231	0.598786	Not significant	0.884525	Not significant	0.00149	-0.01592 to 0.01891	0.866519	Not significant	0.995662	Not significant
Anaeroplasma	0.89	0.75 to 1.06	0.195431	Not significant	0.988999	Not significant	-0.00542	-0.01583 to 0.00499	0.307273	Not significant	0.701908	Not significant	-0.00104	-0.00747 to 0.00539	0.751662	Not significant	0.976694	Not significant
Anaerosporobacter	0.85	0.72 to 1.02	0.0798666	Borderline significant	0.81475	Not significant	-0.01031	-0.01847 to -0.00215	0.0134495	Significant	0.380245	Not significant	0.00182	-0.00275 to 0.00640	0.434748	Not significant	0.957436	Not significant
Anaerostipes	0.98	0.88 to 1.10	0.720339	Not significant	0.988999	Not significant	-0.00119	-0.00602 to 0.00363	0.627866	Not significant	0.901968	Not significant	0.00077	-0.00203 to 0.00357	0.590134	Not significant	0.976694	Not significant
Anaerostipes hadrus	0.97	0.86 to 1.10	0.679482	Not significant	0.988999	Not significant	0.00022	-0.00718 to 0.00763	0.952801	Not significant	0.982611	Not significant	0.00466	-0.00020 to 0.00952	0.0606424	Borderline significant	0.685277	Not significant
Anaerotruncus	0.95	0.58 to 1.53	0.822817	Not significant	0.988999	Not significant	0.00828	-0.01115 to 0.02771	0.403791	Not significant	0.771176	Not significant	-0.0034	-0.01420 to 0.00739	0.536707	Not significant	0.976694	Not significant
Anaerotruncus colihominis	1.18	0.76 to 1.84	0.454589	Not significant	0.988999	Not significant	0.00624	-0.01332 to 0.02581	0.531855	Not significant	0.843009	Not significant	0.015	0.00373 to 0.02628	0.00923991	Significant	0.560894	Not significant
Anaerotruncus rubiinfantis	1.46	0.89 to 2.39	0.136227	Not significant	0.988999	Not significant	-0.01636	-0.04100 to 0.00828	0.193345	Not significant	0.586289	Not significant	-0.00247	-0.01682 to 0.01188	0.735937	Not significant	0.976694	Not significant
Bacteroides	1.03	0.92 to 1.16	0.601552	Not significant	0.988999	Not significant	0.00085	-0.00500 to 0.00670	0.776624	Not significant	0.971135	Not significant	0.00144	-0.00197 to 0.00485	0.409456	Not significant	0.953748	Not significant
Bacteroides caccae	0.88	0.78 to 1.00	0.0432858	Significant	0.802966	Not significant	-0.00066	-0.00597 to 0.00465	0.808512	Not significant	0.976237	Not significant	0.0002	-0.00283 to 0.00324	0.895815	Not significant	0.99861	Not significant
Bacteroides clarus	0.81	0.67 to 0.98	0.0267074	Significant	0.802966	Not significant	0.00064	-0.00786 to 0.00914	0.882329	Not significant	0.976237	Not significant	0	-0.00493 to 0.00494	0.99861	Not significant	0.99861	Not significant
Bacteroides coprocola	0.98	0.85 to 1.14	0.836238	Not significant	0.988999	Not significant	-0.00651	-0.01315 to 0.00014	0.0552563	Borderline significant	0.450004	Not significant	-0.00148	-0.00514 to 0.00218	0.428771	Not significant	0.957436	Not significant
Bacteroides coprophilus	1.06	0.80 to 1.41	0.690998	Not significant	0.988999	Not significant	0.00055	-0.01505 to 0.01615	0.945049	Not significant	0.982611	Not significant	-0.01044	-0.01901 to -0.00188	0.0170887	Significant	0.560894	Not significant
Bacteroides eggerthii	1	0.88 to 1.14	0.987451	Not significant	0.988999	Not significant	0.00105	-0.00489 to 0.00700	0.728078	Not significant	0.948296	Not significant	-0.00058	-0.00393 to 0.00277	0.733934	Not significant	0.976694	Not significant
Bacteroides faecis	1.13	0.70 to 1.82	0.628724	Not significant	0.988999	Not significant	-0.00943	-0.03265 to 0.01380	0.426514	Not significant	0.783735	Not significant	-0.0001	-0.01198 to 0.01178	0.987176	Not significant	0.99861	Not significant
Bacteroides finegoldii	0.91	0.74 to 1.13	0.401603	Not significant	0.988999	Not significant	-0.00209	-0.01221 to 0.00803	0.685551	Not significant	0.931967	Not significant	0.00336	-0.00214 to 0.00886	0.231248	Not significant	0.918627	Not significant
Bacteroides fragilis	1.18	1.02 to 1.37	0.0270404	Significant	0.802966	Not significant	-0.00274	-0.00944 to 0.00396	0.423107	Not significant	0.783735	Not significant	0.00213	-0.00163 to 0.00589	0.267453	Not significant	0.918627	Not significant
Bacteroides intestinalis	0.94	0.79 to 1.13	0.511516	Not significant	0.988999	Not significant	0.0081	-0.00113 to 0.01733	0.0855636	Borderline significant	0.47856	Not significant	0.00049	-0.00491 to 0.00589	0.85885	Not significant	0.995662	Not significant
Bacteroides massiliensis	0.97	0.87 to 1.09	0.611786	Not significant	0.988999	Not significant	-0.00339	-0.00831 to 0.00153	0.177347	Not significant	0.586289	Not significant	-0.00134	-0.00416 to 0.00148	0.352016	Not significant	0.945006	Not significant
Bacteroides nordii	1.04	0.57 to 1.89	0.89119	Not significant	0.988999	Not significant	-0.00681	-0.03104 to 0.01741	0.581547	Not significant	0.873878	Not significant	-0.0088	-0.02216 to 0.00456	0.196946	Not significant	0.918627	Not significant
Bacteroides ovatus	1.06	0.88 to 1.28	0.534174	Not significant	0.988999	Not significant	-0.00645	-0.01629 to 0.00338	0.198785	Not significant	0.586289	Not significant	-0.00142	-0.00711 to 0.00427	0.62472	Not significant	0.976694	Not significant
Bacteroides plebeius	0.97	0.83 to 1.14	0.735374	Not significant	0.988999	Not significant	-0.00552	-0.01196 to 0.00092	0.0931351	Borderline significant	0.493193	Not significant	-0.00043	-0.00394 to 0.00308	0.811429	Not significant	0.979097	Not significant
Bacteroides salyersiae	0.94	0.76 to 1.15	0.535348	Not significant	0.988999	Not significant	0.00216	-0.00909 to 0.01341	0.70635	Not significant	0.940455	Not significant	0.00089	-0.00533 to 0.00712	0.778259	Not significant	0.976694	Not significant
Bacteroides stercoris	0.97	0.84 to 1.13	0.731756	Not significant	0.988999	Not significant	0.00038	-0.00627 to 0.00703	0.911524	Not significant	0.97798	Not significant	-0.00038	-0.00408 to 0.00333	0.842432	Not significant	0.993741	Not significant
Bacteroides thetaiotaomicron	1.03	0.91 to 1.16	0.637414	Not significant	0.988999	Not significant	0.00225	-0.00339 to 0.00789	0.434401	Not significant	0.783735	Not significant	0.00052	-0.00275 to 0.00380	0.754077	Not significant	0.976694	Not significant
Bacteroides uniformis	1.04	0.93 to 1.16	0.477501	Not significant	0.988999	Not significant	-0.00153	-0.00666 to 0.00359	0.557525	Not significant	0.860953	Not significant	0.00184	-0.00116 to 0.00484	0.230038	Not significant	0.918627	Not significant
Bacteroides vulgatus	1.11	1.00 to 1.23	0.0558887	Borderline significant	0.802966	Not significant	-0.00197	-0.00658 to 0.00263	0.400861	Not significant	0.771176	Not significant	-0.00061	-0.00323 to 0.00201	0.649736	Not significant	0.976694	Not significant
Barnesiella	1.03	0.89 to 1.18	0.723984	Not significant	0.988999	Not significant	-0.00499	-0.01158 to 0.00159	0.137465	Not significant	0.55223	Not significant	-5e-05	-0.00378 to 0.00367	0.977016	Not significant	0.99861	Not significant
Barnesiella intestinihominis	0.93	0.68 to 1.26	0.635785	Not significant	0.988999	Not significant	0.00843	-0.00507 to 0.02193	0.221057	Not significant	0.59891	Not significant	0.00415	-0.00306 to 0.01136	0.259462	Not significant	0.918627	Not significant
Bifidobacterium	1.02	0.91 to 1.13	0.764135	Not significant	0.988999	Not significant	-0.00316	-0.00754 to 0.00123	0.158238	Not significant	0.586289	Not significant	0.0023	-0.00020 to 0.00480	0.0715181	Borderline significant	0.694321	Not significant
Bifidobacterium animalis	0.71	0.43 to 1.17	0.180547	Not significant	0.988999	Not significant	-0.0054	-0.02069 to 0.00988	0.48874	Not significant	0.808259	Not significant	0.00337	-0.00496 to 0.01171	0.427555	Not significant	0.957436	Not significant
Bifidobacterium bifidum	1.3	1.03 to 1.64	0.0255374	Significant	0.802966	Not significant	0.00101	-0.00893 to 0.01095	0.842163	Not significant	0.976237	Not significant	0.00431	-0.00094 to 0.00955	0.10806	Not significant	0.868207	Not significant
Bifidobacterium longum	1.08	0.96 to 1.21	0.188345	Not significant	0.988999	Not significant	-0.00285	-0.00741 to 0.00170	0.219672	Not significant	0.59891	Not significant	0.00151	-0.00112 to 0.00413	0.260755	Not significant	0.918627	Not significant
Bilophila	1.43	0.74 to 2.76	0.2935	Not significant	0.988999	Not significant	-0.00523	-0.03626 to 0.02581	0.741353	Not significant	0.953347	Not significant	-0.02273	-0.04249 to -0.00298	0.0243118	Significant	0.560894	Not significant
Bilophila wadsworthia	1.02	0.84 to 1.23	0.874263	Not significant	0.988999	Not significant	-0.00514	-0.01471 to 0.00443	0.292715	Not significant	0.697433	Not significant	0.00315	-0.00241 to 0.00871	0.266636	Not significant	0.918627	Not significant
Blautia	0.96	0.83 to 1.12	0.61565	Not significant	0.988999	Not significant	-0.00888	-0.01843 to 0.00066	0.0682897	Borderline significant	0.47856	Not significant	0.00303	-0.00383 to 0.00988	0.387515	Not significant	0.950431	Not significant
Blautia faecis	1	0.87 to 1.14	0.94787	Not significant	0.988999	Not significant	-0.00696	-0.01411 to 0.00020	0.0568205	Borderline significant	0.450004	Not significant	0.00104	-0.00345 to 0.00554	0.649087	Not significant	0.976694	Not significant
Blautia massiliensis	0.98	0.87 to 1.11	0.755039	Not significant	0.988999	Not significant	-0.00118	-0.00784 to 0.00548	0.72852	Not significant	0.948296	Not significant	0.00219	-0.00195 to 0.00633	0.300779	Not significant	0.945006	Not significant
Blautia obeum	0.99	0.87 to 1.12	0.868307	Not significant	0.988999	Not significant	-0.00232	-0.00870 to 0.00405	0.475005	Not significant	0.798479	Not significant	0.00057	-0.00330 to 0.00444	0.772854	Not significant	0.976694	Not significant
Blautia stercoris	1.01	0.86 to 1.19	0.906646	Not significant	0.988999	Not significant	0.00057	-0.00597 to 0.00712	0.86394	Not significant	0.976237	Not significant	0.00365	-0.00002 to 0.00733	0.0515868	Borderline significant	0.685277	Not significant
Butyricicoccus	0.98	0.86 to 1.13	0.819388	Not significant	0.988999	Not significant	-0.00272	-0.00945 to 0.00402	0.429439	Not significant	0.783735	Not significant	-0.00274	-0.00695 to 0.00147	0.202337	Not significant	0.918627	Not significant
Butyricimonas	1.06	0.89 to 1.27	0.513024	Not significant	0.988999	Not significant	-0.00636	-0.01661 to 0.00388	0.223652	Not significant	0.598977	Not significant	-0.00418	-0.01023 to 0.00187	0.176221	Not significant	0.918627	Not significant
Butyricimonas virosa	0.92	0.72 to 1.17	0.504406	Not significant	0.988999	Not significant	0.00277	-0.00972 to 0.01526	0.663839	Not significant	0.920682	Not significant	0.00209	-0.00487 to 0.00904	0.557077	Not significant	0.976694	Not significant
Butyrivibrio	0.72	0.51 to 1.01	0.0589496	Borderline significant	0.802966	Not significant	-0.01015	-0.02010 to -0.00021	0.0456313	Significant	0.450004	Not significant	-0.00392	-0.00952 to 0.00169	0.170858	Not significant	0.918627	Not significant
Butyrivibrio crossotus	1.11	0.99 to 1.25	0.0841623	Borderline significant	0.817076	Not significant	-0.00722	-0.01290 to -0.00154	0.0128399	Significant	0.380245	Not significant	-0.00363	-0.00684 to -0.00043	0.0265948	Significant	0.560894	Not significant
CAG 352	0.94	0.79 to 1.10	0.43119	Not significant	0.988999	Not significant	0.00571	-0.00261 to 0.01403	0.178476	Not significant	0.586289	Not significant	0.00479	0.00010 to 0.00947	0.0455585	Significant	0.685277	Not significant
CAG 56	1.03	0.91 to 1.17	0.611688	Not significant	0.988999	Not significant	-0.00555	-0.01082 to -0.00028	0.039275	Significant	0.450004	Not significant	-0.00106	-0.00414 to 0.00202	0.498754	Not significant	0.976694	Not significant
CAG 873	0.98	0.79 to 1.22	0.858263	Not significant	0.988999	Not significant	-0.00062	-0.01000 to 0.00876	0.897173	Not significant	0.976828	Not significant	-0.00253	-0.00775 to 0.00268	0.341593	Not significant	0.945006	Not significant
Candidatus Soleaferrea	0.79	0.56 to 1.11	0.177423	Not significant	0.988999	Not significant	0.00203	-0.01057 to 0.01463	0.751787	Not significant	0.957193	Not significant	0.00038	-0.00705 to 0.00781	0.920188	Not significant	0.99861	Not significant
Caproiciproducens	0.83	0.66 to 1.06	0.132378	Not significant	0.988999	Not significant	-0.0159	-0.02743 to -0.00438	0.00692286	Significant	0.380245	Not significant	-0.00615	-0.01277 to 0.00047	0.0691079	Borderline significant	0.694321	Not significant
Catenibacterium	1.17	0.93 to 1.48	0.175851	Not significant	0.988999	Not significant	-0.00586	-0.01397 to 0.00225	0.156765	Not significant	0.586289	Not significant	0	-0.00445 to 0.00444	0.998321	Not significant	0.99861	Not significant
Christensenellaceae R 7 group	0.98	0.88 to 1.10	0.783955	Not significant	0.988999	Not significant	-0.00424	-0.00933 to 0.00085	0.102631	Not significant	0.498187	Not significant	0.00029	-0.00277 to 0.00335	0.852709	Not significant	0.995662	Not significant
Cloacibacillus evryensis	0.72	0.42 to 1.22	0.222846	Not significant	0.988999	Not significant	0.00241	-0.02312 to 0.02794	0.853238	Not significant	0.976237	Not significant	-0.00595	-0.01958 to 0.00769	0.392713	Not significant	0.953146	Not significant
Clostridium sensu stricto 1	0.99	0.88 to 1.11	0.827777	Not significant	0.988999	Not significant	-0.00471	-0.00958 to 0.00015	0.0579404	Borderline significant	0.450004	Not significant	-0.00327	-0.00602 to -0.00051	0.0203694	Significant	0.560894	Not significant
Clostridium sensu stricto 1 paraputrificum	0.9	0.62 to 1.31	0.567916	Not significant	0.988999	Not significant	-0.0008	-0.01593 to 0.01432	0.917009	Not significant	0.97798	Not significant	-5e-05	-0.00783 to 0.00773	0.989725	Not significant	0.99861	Not significant
Collinsella aerofaciens	0.83	0.70 to 1.00	0.0510054	Borderline significant	0.802966	Not significant	-0.00448	-0.01105 to 0.00210	0.182027	Not significant	0.586289	Not significant	0.0012	-0.00251 to 0.00491	0.525681	Not significant	0.976694	Not significant
Coprobacillus cateniformis	1.02	0.66 to 1.58	0.932997	Not significant	0.988999	Not significant	-0.00272	-0.01728 to 0.01184	0.714447	Not significant	0.945831	Not significant	-3e-05	-0.00808 to 0.00802	0.994935	Not significant	0.99861	Not significant
Coprobacter	0.88	0.70 to 1.11	0.280427	Not significant	0.988999	Not significant	0.00456	-0.00726 to 0.01638	0.449692	Not significant	0.791138	Not significant	-0.00202	-0.00873 to 0.00468	0.554244	Not significant	0.976694	Not significant
Coprobacter secundus	1.04	0.77 to 1.42	0.793792	Not significant	0.988999	Not significant	-0.00681	-0.02346 to 0.00984	0.422794	Not significant	0.783735	Not significant	-0.00329	-0.01269 to 0.00612	0.493544	Not significant	0.976694	Not significant
Coprococcus 1	0.71	0.53 to 0.96	0.0273716	Significant	0.802966	Not significant	-0.0063	-0.01632 to 0.00372	0.217881	Not significant	0.59891	Not significant	-0.00084	-0.00643 to 0.00475	0.767554	Not significant	0.976694	Not significant
Coprococcus 1 catus	1.05	0.91 to 1.21	0.500642	Not significant	0.988999	Not significant	-0.00427	-0.01043 to 0.00189	0.174386	Not significant	0.586289	Not significant	0.0005	-0.00321 to 0.00422	0.790711	Not significant	0.976694	Not significant
Coprococcus 2	0.98	0.88 to 1.09	0.688263	Not significant	0.988999	Not significant	0.00165	-0.00288 to 0.00618	0.476346	Not significant	0.798479	Not significant	5e-05	-0.00252 to 0.00262	0.970791	Not significant	0.99861	Not significant
Coprococcus 2 eutactus	1.02	0.92 to 1.13	0.694292	Not significant	0.988999	Not significant	8e-05	-0.00441 to 0.00457	0.972484	Not significant	0.98947	Not significant	2e-05	-0.00252 to 0.00257	0.986397	Not significant	0.99861	Not significant
Coprococcus 3 comes	0.96	0.85 to 1.10	0.566723	Not significant	0.988999	Not significant	-0.00769	-0.01391 to -0.00146	0.0156439	Significant	0.380245	Not significant	-0.00049	-0.00432 to 0.00334	0.802485	Not significant	0.976694	Not significant
Defluviitaleaceae UCG 011	0.94	0.74 to 1.21	0.646155	Not significant	0.988999	Not significant	-0.00558	-0.01555 to 0.00438	0.272131	Not significant	0.667438	Not significant	-0.00119	-0.00699 to 0.00461	0.688645	Not significant	0.976694	Not significant
Desulfovibrio	1.02	0.88 to 1.18	0.839622	Not significant	0.988999	Not significant	0.00222	-0.00455 to 0.00898	0.520872	Not significant	0.831254	Not significant	0.00062	-0.00325 to 0.00450	0.75252	Not significant	0.976694	Not significant
Desulfovibrio fairfieldensis	0.55	0.23 to 1.31	0.178358	Not significant	0.988999	Not significant	-0.01661	-0.04377 to 0.01055	0.230862	Not significant	0.611259	Not significant	0.00205	-0.01363 to 0.01772	0.798045	Not significant	0.976694	Not significant
Dialister	0.93	0.68 to 1.26	0.623099	Not significant	0.988999	Not significant	-0.00644	-0.01722 to 0.00434	0.241606	Not significant	0.620306	Not significant	-0.00117	-0.00686 to 0.00452	0.687557	Not significant	0.976694	Not significant
Dialister invisus	1.05	0.92 to 1.21	0.4448	Not significant	0.988999	Not significant	0.00345	-0.00156 to 0.00846	0.177262	Not significant	0.586289	Not significant	0.00211	-0.00058 to 0.00480	0.124803	Not significant	0.908718	Not significant
Dialister succinatiphilus	0.64	0.15 to 2.69	0.53908	Not significant	0.988999	Not significant	-0.00862	-0.03221 to 0.01498	0.474301	Not significant	0.798479	Not significant	-0.00309	-0.01598 to 0.00980	0.638413	Not significant	0.976694	Not significant
Dorea	0.98	0.83 to 1.17	0.862566	Not significant	0.988999	Not significant	-0.00492	-0.01100 to 0.00115	0.112571	Not significant	0.509596	Not significant	0.0011	-0.00231 to 0.00451	0.526636	Not significant	0.976694	Not significant
Dorea formicigenerans	1.01	0.87 to 1.17	0.922993	Not significant	0.988999	Not significant	-0.00237	-0.00946 to 0.00472	0.512303	Not significant	0.831254	Not significant	0.00516	0.00075 to 0.00958	0.0220236	Significant	0.560894	Not significant
Dorea longicatena	0.95	0.85 to 1.06	0.368693	Not significant	0.988999	Not significant	-0.00556	-0.01117 to 0.00005	0.0522019	Borderline significant	0.450004	Not significant	0.00061	-0.00283 to 0.00405	0.728258	Not significant	0.976694	Not significant
DTU089	1.09	0.91 to 1.31	0.357298	Not significant	0.988999	Not significant	0.00159	-0.00592 to 0.00910	0.677624	Not significant	0.928743	Not significant	0.00289	-0.00143 to 0.00720	0.190069	Not significant	0.918627	Not significant
Eggerthella lenta	0.96	0.69 to 1.35	0.833244	Not significant	0.988999	Not significant	-0.00786	-0.01907 to 0.00334	0.169156	Not significant	0.586289	Not significant	0.00285	-0.00351 to 0.00921	0.379845	Not significant	0.950431	Not significant
Eisenbergiella massiliensis	1.14	0.77 to 1.69	0.520205	Not significant	0.988999	Not significant	-0.01196	-0.02947 to 0.00555	0.180739	Not significant	0.586289	Not significant	-0.00312	-0.01403 to 0.00779	0.57518	Not significant	0.976694	Not significant
Eisenbergiella tayi	1.15	0.88 to 1.49	0.30722	Not significant	0.988999	Not significant	1e-05	-0.01259 to 0.01261	0.998687	Not significant	0.998687	Not significant	0.00017	-0.00671 to 0.00705	0.961328	Not significant	0.99861	Not significant
Enterorhabdus	0.96	0.75 to 1.23	0.740936	Not significant	0.988999	Not significant	-0.00579	-0.01483 to 0.00325	0.209793	Not significant	0.59891	Not significant	0.00075	-0.00433 to 0.00582	0.773566	Not significant	0.976694	Not significant
Epulopiscium	0.93	0.58 to 1.49	0.765397	Not significant	0.988999	Not significant	-7e-05	-0.01852 to 0.01839	0.994443	Not significant	0.998687	Not significant	-0.00708	-0.01687 to 0.00272	0.156933	Not significant	0.918627	Not significant
Erysipelatoclostridium	0.93	0.69 to 1.27	0.658798	Not significant	0.988999	Not significant	-0.00729	-0.01651 to 0.00194	0.121695	Not significant	0.519715	Not significant	0.00305	-0.00207 to 0.00816	0.243177	Not significant	0.918627	Not significant
Erysipelotrichaceae UCG 003	0.96	0.83 to 1.11	0.567489	Not significant	0.988999	Not significant	-0.00123	-0.00664 to 0.00419	0.657253	Not significant	0.920682	Not significant	0.00173	-0.00141 to 0.00487	0.280825	Not significant	0.921581	Not significant
Escherichia Shigella	1.01	0.91 to 1.13	0.798614	Not significant	0.988999	Not significant	-0.00316	-0.00717 to 0.00085	0.122679	Not significant	0.519715	Not significant	0.00019	-0.00210 to 0.00248	0.873457	Not significant	0.997211	Not significant
Faecalibacterium	0.94	0.85 to 1.05	0.270696	Not significant	0.988999	Not significant	-0.00514	-0.01041 to 0.00012	0.0557881	Borderline significant	0.450004	Not significant	0.00045	-0.00275 to 0.00365	0.781774	Not significant	0.976694	Not significant
Faecalibacterium CM04 06	0.97	0.87 to 1.08	0.585981	Not significant	0.988999	Not significant	-0.00183	-0.00660 to 0.00294	0.451594	Not significant	0.791138	Not significant	-0.00015	-0.00293 to 0.00263	0.915222	Not significant	0.99861	Not significant
Faecalibacterium prausnitzii	1.05	0.93 to 1.19	0.404747	Not significant	0.988999	Not significant	-0.0026	-0.00830 to 0.00309	0.370575	Not significant	0.744346	Not significant	-0.00138	-0.00479 to 0.00203	0.427925	Not significant	0.957436	Not significant
Family XIII AD3011 group	0.96	0.82 to 1.13	0.607395	Not significant	0.988999	Not significant	-0.0041	-0.01194 to 0.00374	0.305559	Not significant	0.701908	Not significant	0.00069	-0.00417 to 0.00554	0.781447	Not significant	0.976694	Not significant
Family XIII UCG 001	1.07	0.89 to 1.29	0.458029	Not significant	0.988999	Not significant	-0.00245	-0.00953 to 0.00462	0.496854	Not significant	0.815261	Not significant	-0.00124	-0.00532 to 0.00283	0.550414	Not significant	0.976694	Not significant
FD2005	0.98	0.56 to 1.71	0.93828	Not significant	0.988999	Not significant	0.00201	-0.01516 to 0.01917	0.818824	Not significant	0.976237	Not significant	0.00623	-0.00340 to 0.01587	0.205181	Not significant	0.918627	Not significant
Flavonifractor	0.86	0.65 to 1.15	0.318211	Not significant	0.988999	Not significant	-0.00499	-0.01838 to 0.00840	0.46508	Not significant	0.798479	Not significant	0.00028	-0.00762 to 0.00818	0.945252	Not significant	0.99861	Not significant
Flavonifractor plautii	1.12	0.89 to 1.40	0.327387	Not significant	0.988999	Not significant	0.00424	-0.00526 to 0.01374	0.381773	Not significant	0.747506	Not significant	0.00164	-0.00376 to 0.00703	0.552186	Not significant	0.976694	Not significant
Fournierella	1.07	0.83 to 1.37	0.606241	Not significant	0.988999	Not significant	-0.00674	-0.01785 to 0.00436	0.234129	Not significant	0.612945	Not significant	0.00304	-0.00342 to 0.00950	0.357286	Not significant	0.945006	Not significant
Fusicatenibacter saccharivorans	1.06	0.93 to 1.21	0.35236	Not significant	0.988999	Not significant	-0.00026	-0.00693 to 0.00640	0.938302	Not significant	0.981614	Not significant	0.00083	-0.00311 to 0.00476	0.680869	Not significant	0.976694	Not significant
GCA 900066225	0.83	0.67 to 1.04	0.100596	Not significant	0.901492	Not significant	0.00026	-0.00856 to 0.00909	0.953091	Not significant	0.982611	Not significant	-0.00266	-0.00763 to 0.00231	0.294484	Not significant	0.939927	Not significant
GCA 900066575	0.97	0.80 to 1.17	0.729866	Not significant	0.988999	Not significant	-0.0072	-0.01546 to 0.00105	0.0874507	Borderline significant	0.47856	Not significant	-0.00305	-0.00789 to 0.00180	0.217797	Not significant	0.918627	Not significant
Gordonibacter pamelaeae	0.61	0.29 to 1.30	0.200064	Not significant	0.988999	Not significant	-0.01273	-0.03405 to 0.00859	0.242265	Not significant	0.620306	Not significant	-0.00053	-0.01230 to 0.01123	0.929657	Not significant	0.99861	Not significant
Granulicatella	0.95	0.49 to 1.86	0.880705	Not significant	0.988999	Not significant	-0.02222	-0.04729 to 0.00285	0.0826418	Borderline significant	0.47856	Not significant	0.00019	-0.01400 to 0.01439	0.9786	Not significant	0.99861	Not significant
Haemophilus	0.98	0.74 to 1.30	0.897189	Not significant	0.988999	Not significant	-0.00883	-0.02022 to 0.00256	0.128719	Not significant	0.535562	Not significant	-0.00146	-0.00760 to 0.00468	0.641239	Not significant	0.976694	Not significant
Haemophilus parainfluenzae	1.24	0.87 to 1.76	0.229549	Not significant	0.988999	Not significant	-0.01357	-0.02978 to 0.00264	0.101108	Not significant	0.498187	Not significant	-0.0035	-0.01244 to 0.00543	0.442287	Not significant	0.957436	Not significant
Holdemanella	0.95	0.81 to 1.11	0.502556	Not significant	0.988999	Not significant	0.00142	-0.00388 to 0.00672	0.599912	Not significant	0.884525	Not significant	0.00148	-0.00141 to 0.00438	0.315325	Not significant	0.945006	Not significant
Holdemanella biformis	0.77	0.49 to 1.22	0.26273	Not significant	0.988999	Not significant	-0.00749	-0.01866 to 0.00368	0.18889	Not significant	0.586289	Not significant	-0.00087	-0.00669 to 0.00494	0.76883	Not significant	0.976694	Not significant
Holdemania filiformis	0.41	0.13 to 1.28	0.12389	Not significant	0.988999	Not significant	-0.00137	-0.01893 to 0.01618	0.878019	Not significant	0.976237	Not significant	0.00945	-0.00044 to 0.01935	0.0614548	Borderline significant	0.685277	Not significant
Howardella	0.79	0.62 to 1.00	0.047573	Significant	0.802966	Not significant	-7e-05	-0.00763 to 0.00748	0.984674	Not significant	0.993199	Not significant	-0.00064	-0.00476 to 0.00347	0.75923	Not significant	0.976694	Not significant
Hungatella hathewayi	0.98	0.75 to 1.27	0.8615	Not significant	0.988999	Not significant	-0.00547	-0.01635 to 0.00541	0.324841	Not significant	0.710366	Not significant	0.00138	-0.00456 to 0.00731	0.649877	Not significant	0.976694	Not significant
Hydrogenoanaerobacterium	0.88	0.61 to 1.27	0.493865	Not significant	0.988999	Not significant	-0.00086	-0.02016 to 0.01844	0.930509	Not significant	0.981034	Not significant	0.00164	-0.00962 to 0.01290	0.775766	Not significant	0.976694	Not significant
Intestinibacter bartlettii	1.01	0.90 to 1.14	0.848346	Not significant	0.988999	Not significant	-0.00461	-0.00934 to 0.00012	0.0564853	Borderline significant	0.450004	Not significant	0.00011	-0.00253 to 0.00275	0.936537	Not significant	0.99861	Not significant
Intestinimonas	0.99	0.85 to 1.15	0.900452	Not significant	0.988999	Not significant	-0.004	-0.01033 to 0.00232	0.215036	Not significant	0.59891	Not significant	-0.00041	-0.00407 to 0.00325	0.827237	Not significant	0.988442	Not significant
Intestinimonas butyriciproducens	0.85	0.56 to 1.27	0.426364	Not significant	0.988999	Not significant	-0.00913	-0.02632 to 0.00806	0.298236	Not significant	0.697433	Not significant	4e-05	-0.00978 to 0.00987	0.993046	Not significant	0.99861	Not significant
Klebsiella	0.99	0.72 to 1.36	0.95809	Not significant	0.988999	Not significant	-0.01387	-0.02611 to -0.00163	0.0265221	Significant	0.414264	Not significant	0.00178	-0.00507 to 0.00862	0.611452	Not significant	0.976694	Not significant
Lachnoclostridium	1	0.88 to 1.15	0.959289	Not significant	0.988999	Not significant	0.00182	-0.00470 to 0.00833	0.585086	Not significant	0.873878	Not significant	0.00146	-0.00258 to 0.00550	0.480031	Not significant	0.976694	Not significant
Lachnospira	0.99	0.88 to 1.11	0.838571	Not significant	0.988999	Not significant	-0.00641	-0.01174 to -0.00109	0.0184494	Significant	0.380245	Not significant	-0.00054	-0.00367 to 0.00260	0.736656	Not significant	0.976694	Not significant
Lachnospira pectinoschiza	1.04	0.91 to 1.19	0.553459	Not significant	0.988999	Not significant	-0.0004	-0.00616 to 0.00536	0.891334	Not significant	0.976237	Not significant	0.00112	-0.00218 to 0.00442	0.506089	Not significant	0.976694	Not significant
Lachnospiraceae FCS020 group	1.05	0.89 to 1.23	0.577534	Not significant	0.988999	Not significant	-0.00584	-0.01227 to 0.00058	0.074674	Borderline significant	0.47856	Not significant	-0.00059	-0.00442 to 0.00325	0.763995	Not significant	0.976694	Not significant
Lachnospiraceae FCS020 group bacterium	0.85	0.67 to 1.07	0.156144	Not significant	0.988999	Not significant	-0.00084	-0.00887 to 0.00719	0.837873	Not significant	0.976237	Not significant	0.00498	0.00042 to 0.00954	0.0326244	Significant	0.58473	Not significant
Lachnospiraceae ND3007 group	1.03	0.90 to 1.18	0.707611	Not significant	0.988999	Not significant	-0.00285	-0.00920 to 0.00349	0.378549	Not significant	0.747473	Not significant	-0.00244	-0.00614 to 0.00126	0.195826	Not significant	0.918627	Not significant
Lachnospiraceae NK4A136 group	1.06	0.94 to 1.20	0.315437	Not significant	0.988999	Not significant	-0.00515	-0.01108 to 0.00077	0.088318	Borderline significant	0.47856	Not significant	-0.00192	-0.00547 to 0.00163	0.290462	Not significant	0.939927	Not significant
Lachnospiraceae NK4B4 group	1.11	0.68 to 1.83	0.676895	Not significant	0.988999	Not significant	-0.00135	-0.02272 to 0.02003	0.901756	Not significant	0.977252	Not significant	0.00366	-0.00937 to 0.01670	0.581611	Not significant	0.976694	Not significant
Lachnospiraceae UCG 001	0.97	0.85 to 1.10	0.635131	Not significant	0.988999	Not significant	-0.00663	-0.01262 to -0.00064	0.0302639	Significant	0.417951	Not significant	4e-05	-0.00346 to 0.00355	0.980291	Not significant	0.99861	Not significant
Lachnospiraceae UCG 001 bacterium	1.02	0.86 to 1.22	0.779235	Not significant	0.988999	Not significant	-0.00254	-0.01289 to 0.00781	0.63099	Not significant	0.901968	Not significant	0.00375	-0.00264 to 0.01014	0.250662	Not significant	0.918627	Not significant
Lachnospiraceae UCG 003	0.98	0.81 to 1.19	0.827315	Not significant	0.988999	Not significant	-0.00354	-0.01534 to 0.00826	0.556489	Not significant	0.860953	Not significant	4e-05	-0.00727 to 0.00736	0.990428	Not significant	0.99861	Not significant
Lachnospiraceae UCG 004	1.08	0.94 to 1.24	0.30079	Not significant	0.988999	Not significant	-0.00122	-0.00749 to 0.00506	0.704364	Not significant	0.940455	Not significant	-0.00095	-0.00454 to 0.00264	0.603858	Not significant	0.976694	Not significant
Lachnospiraceae UCG 008	1.03	0.86 to 1.23	0.779214	Not significant	0.988999	Not significant	-0.00755	-0.01438 to -0.00072	0.0304943	Significant	0.417951	Not significant	8e-05	-0.00378 to 0.00395	0.965669	Not significant	0.99861	Not significant
Lachnospiraceae UCG 010	0.96	0.83 to 1.11	0.588433	Not significant	0.988999	Not significant	0.00304	-0.00367 to 0.00975	0.374655	Not significant	0.746108	Not significant	0.00047	-0.00346 to 0.00440	0.815214	Not significant	0.979097	Not significant
Lactobacillus	1.22	0.97 to 1.53	0.0882168	Borderline significant	0.822181	Not significant	-0.01031	-0.01908 to -0.00155	0.0212154	Significant	0.380245	Not significant	0.00049	-0.00438 to 0.00535	0.844466	Not significant	0.993741	Not significant
Lactobacillus delbrueckii	0.88	0.65 to 1.18	0.380364	Not significant	0.988999	Not significant	-0.00404	-0.01332 to 0.00523	0.393151	Not significant	0.763368	Not significant	-0.00094	-0.00584 to 0.00397	0.708011	Not significant	0.976694	Not significant
Lactococcus	0.9	0.66 to 1.23	0.516984	Not significant	0.988999	Not significant	-0.00918	-0.01957 to 0.00121	0.0834858	Borderline significant	0.47856	Not significant	0.00039	-0.00529 to 0.00607	0.89366	Not significant	0.99861	Not significant
Marvinbryantia	0.96	0.83 to 1.11	0.564366	Not significant	0.988999	Not significant	-0.00209	-0.00800 to 0.00383	0.489118	Not significant	0.808259	Not significant	0.0011	-0.00238 to 0.00458	0.536808	Not significant	0.976694	Not significant
Megamonas	1.01	0.74 to 1.38	0.965947	Not significant	0.988999	Not significant	-0.01232	-0.02691 to 0.00227	0.0981885	Borderline significant	0.497346	Not significant	-0.00255	-0.01054 to 0.00544	0.531312	Not significant	0.976694	Not significant
Megasphaera	0.99	0.70 to 1.41	0.955379	Not significant	0.988999	Not significant	0.00061	-0.01306 to 0.01428	0.93004	Not significant	0.981034	Not significant	-0.00458	-0.01217 to 0.00301	0.236958	Not significant	0.918627	Not significant
Merdibacter	0.79	0.42 to 1.49	0.463353	Not significant	0.988999	Not significant	-0.00774	-0.02451 to 0.00904	0.36626	Not significant	0.742296	Not significant	0.00071	-0.00827 to 0.00968	0.877374	Not significant	0.997211	Not significant
Mogibacterium	0.63	0.32 to 1.24	0.177273	Not significant	0.988999	Not significant	-0.00113	-0.01623 to 0.01397	0.883352	Not significant	0.976237	Not significant	-0.00082	-0.00885 to 0.00722	0.842273	Not significant	0.993741	Not significant
Negativibacillus	0.96	0.80 to 1.16	0.703043	Not significant	0.988999	Not significant	0.00113	-0.00641 to 0.00866	0.769496	Not significant	0.969149	Not significant	-0.00037	-0.00454 to 0.00380	0.861821	Not significant	0.995662	Not significant
Negativibacillus massiliensis	0.98	0.70 to 1.36	0.895397	Not significant	0.988999	Not significant	-0.00205	-0.01518 to 0.01108	0.759478	Not significant	0.961731	Not significant	0.00133	-0.00604 to 0.00869	0.724359	Not significant	0.976694	Not significant
Odoribacter	0.95	0.64 to 1.40	0.786654	Not significant	0.988999	Not significant	-0.01597	-0.04389 to 0.01196	0.262611	Not significant	0.650939	Not significant	-0.00423	-0.02406 to 0.01559	0.675604	Not significant	0.976694	Not significant
Odoribacter splanchnicus	1.05	0.90 to 1.22	0.530286	Not significant	0.988999	Not significant	-0.00068	-0.00759 to 0.00622	0.846299	Not significant	0.976237	Not significant	0.00073	-0.00316 to 0.00463	0.712558	Not significant	0.976694	Not significant
Oscillibacter	1.11	0.96 to 1.29	0.147739	Not significant	0.988999	Not significant	-0.00268	-0.00943 to 0.00408	0.437277	Not significant	0.783735	Not significant	-0.00081	-0.00480 to 0.00319	0.691464	Not significant	0.976694	Not significant
Oscillospira	0.99	0.83 to 1.19	0.923167	Not significant	0.988999	Not significant	0.00078	-0.00805 to 0.00962	0.86223	Not significant	0.976237	Not significant	-0.00244	-0.00753 to 0.00265	0.347169	Not significant	0.945006	Not significant
Oxalobacter	0.68	0.46 to 1.01	0.0556067	Borderline significant	0.802966	Not significant	-0.00715	-0.02229 to 0.00799	0.354791	Not significant	0.740038	Not significant	-0.00133	-0.00953 to 0.00687	0.75107	Not significant	0.976694	Not significant
Oxalobacter formigenes	0.71	0.25 to 2.04	0.527612	Not significant	0.988999	Not significant	-0.00463	-0.03730 to 0.02804	0.781125	Not significant	0.971135	Not significant	0.01006	-0.00698 to 0.02711	0.247508	Not significant	0.918627	Not significant
Parabacteroides	1.05	0.91 to 1.21	0.518017	Not significant	0.988999	Not significant	0.00161	-0.00530 to 0.00852	0.648074	Not significant	0.920682	Not significant	-0.0036	-0.00757 to 0.00036	0.0752069	Borderline significant	0.700929	Not significant
Parabacteroides distasonis	1.18	1.04 to 1.35	0.0127675	Significant	0.802966	Not significant	-0.00197	-0.00792 to 0.00398	0.515742	Not significant	0.831254	Not significant	0.00078	-0.00271 to 0.00427	0.661916	Not significant	0.976694	Not significant
Parabacteroides goldsteinii	0.92	0.76 to 1.11	0.400645	Not significant	0.988999	Not significant	-0.00776	-0.01600 to 0.00049	0.0653455	Borderline significant	0.475797	Not significant	0.00276	-0.00184 to 0.00735	0.239731	Not significant	0.918627	Not significant
Parabacteroides johnsonii	0.93	0.65 to 1.33	0.699796	Not significant	0.988999	Not significant	-0.00128	-0.01548 to 0.01293	0.860036	Not significant	0.976237	Not significant	0.00674	-0.00129 to 0.01476	0.100316	Not significant	0.858174	Not significant
Parabacteroides merdae	0.96	0.85 to 1.08	0.452899	Not significant	0.988999	Not significant	-0.00074	-0.00615 to 0.00467	0.787745	Not significant	0.971135	Not significant	0.00106	-0.00205 to 0.00417	0.503817	Not significant	0.976694	Not significant
Paraprevotella	0.99	0.88 to 1.12	0.930249	Not significant	0.988999	Not significant	-0.00414	-0.00956 to 0.00127	0.133602	Not significant	0.546128	Not significant	-0.00174	-0.00478 to 0.00130	0.261441	Not significant	0.918627	Not significant
Parasutterella	1.06	0.88 to 1.28	0.529089	Not significant	0.988999	Not significant	0.00061	-0.00793 to 0.00914	0.889365	Not significant	0.976237	Not significant	-0.00128	-0.00619 to 0.00363	0.610746	Not significant	0.976694	Not significant
Parasutterella excrementihominis	1.01	0.83 to 1.22	0.948226	Not significant	0.988999	Not significant	-0.00436	-0.01382 to 0.00510	0.36637	Not significant	0.742296	Not significant	-0.00018	-0.00579 to 0.00542	0.948634	Not significant	0.99861	Not significant
Parasutterella secunda	0.97	0.60 to 1.55	0.890246	Not significant	0.988999	Not significant	-0.01008	-0.03147 to 0.01131	0.355727	Not significant	0.740038	Not significant	-0.00756	-0.01873 to 0.00360	0.184556	Not significant	0.918627	Not significant
Peptococcus	0.98	0.77 to 1.23	0.846615	Not significant	0.988999	Not significant	0.00091	-0.00756 to 0.00939	0.833041	Not significant	0.976237	Not significant	0.00332	-0.00126 to 0.00790	0.156126	Not significant	0.918627	Not significant
Phascolarctobacterium	0.95	0.83 to 1.08	0.406008	Not significant	0.988999	Not significant	-0.00582	-0.01199 to 0.00036	0.0651903	Borderline significant	0.475797	Not significant	0.00155	-0.00187 to 0.00498	0.374884	Not significant	0.950431	Not significant
Phascolarctobacterium faecium	1.09	0.95 to 1.25	0.199234	Not significant	0.988999	Not significant	0.00142	-0.00497 to 0.00781	0.663366	Not significant	0.920682	Not significant	-0.00298	-0.00676 to 0.00081	0.123354	Not significant	0.908718	Not significant
Phascolarctobacterium succinatutens	1.08	0.90 to 1.29	0.395099	Not significant	0.988999	Not significant	-0.00652	-0.01460 to 0.00156	0.113963	Not significant	0.509596	Not significant	-0.00303	-0.00757 to 0.00152	0.192724	Not significant	0.918627	Not significant
Phocea massiliensis	0.97	0.50 to 1.89	0.929931	Not significant	0.988999	Not significant	-0.01405	-0.03609 to 0.00798	0.211561	Not significant	0.59891	Not significant	0.00063	-0.01184 to 0.01311	0.920878	Not significant	0.99861	Not significant
Prevotella 2	0.87	0.60 to 1.25	0.447034	Not significant	0.988999	Not significant	0.00811	-0.00714 to 0.02337	0.297435	Not significant	0.697433	Not significant	-0.00208	-0.01114 to 0.00698	0.652826	Not significant	0.976694	Not significant
Prevotella 7	0.99	0.83 to 1.18	0.878569	Not significant	0.988999	Not significant	-0.00024	-0.00891 to 0.00844	0.9576	Not significant	0.982911	Not significant	-0.00599	-0.0109 to -0.00108	0.0169193	Significant	0.560894	Not significant
Prevotella 9	1.01	0.92 to 1.11	0.835898	Not significant	0.988999	Not significant	-0.00121	-0.00527 to 0.00284	0.557957	Not significant	0.860953	Not significant	-0.00215	-0.00447 to 0.00017	0.0692336	Borderline significant	0.694321	Not significant
Prevotella 9 copri	1.16	0.93 to 1.44	0.189123	Not significant	0.988999	Not significant	0.01051	0.00085 to 0.02016	0.0331545	Significant	0.426453	Not significant	0.00081	-0.00492 to 0.00654	0.781001	Not significant	0.976694	Not significant
Prevotellaceae NK3B31 group	0.95	0.75 to 1.19	0.641311	Not significant	0.988999	Not significant	-0.00269	-0.01203 to 0.00666	0.573371	Not significant	0.867503	Not significant	-0.00287	-0.00794 to 0.00220	0.266925	Not significant	0.918627	Not significant
Pseudomonas	0.83	0.53 to 1.30	0.413382	Not significant	0.988999	Not significant	-0.01426	-0.03204 to 0.00351	0.115917	Not significant	0.509596	Not significant	-0.0048	-0.01507 to 0.00546	0.359314	Not significant	0.945006	Not significant
Pygmaiobacter	0.96	0.65 to 1.44	0.857149	Not significant	0.988999	Not significant	-0.00319	-0.01824 to 0.01185	0.677581	Not significant	0.928743	Not significant	0.00112	-0.00778 to 0.01002	0.804829	Not significant	0.976694	Not significant
Romboutsia	0.89	0.79 to 1.01	0.0781483	Borderline significant	0.81475	Not significant	-0.00329	-0.00828 to 0.00171	0.197502	Not significant	0.586289	Not significant	0.00129	-0.0016 to 0.004170	0.381908	Not significant	0.950431	Not significant
Romboutsia sedimentorum	0.92	0.70 to 1.21	0.538904	Not significant	0.988999	Not significant	-0.00501	-0.01520 to 0.00518	0.33508	Not significant	0.722903	Not significant	-0.00656	-0.01194 to -0.00118	0.0170062	Significant	0.560894	Not significant
Roseburia	0.91	0.81 to 1.02	0.117536	Not significant	0.988999	Not significant	-0.0036	-0.00883 to 0.00164	0.178437	Not significant	0.586289	Not significant	-0.00347	-0.00653 to -0.00040	0.026722	Significant	0.560894	Not significant
Roseburia hominis	0.94	0.83 to 1.06	0.316957	Not significant	0.988999	Not significant	-0.00375	-0.00920 to 0.00169	0.177029	Not significant	0.586289	Not significant	-7e-05	-0.00326 to 0.00312	0.965267	Not significant	0.99861	Not significant
Roseburia intestinalis	1	0.89 to 1.13	0.963267	Not significant	0.988999	Not significant	-0.00328	-0.00825 to 0.00169	0.195391	Not significant	0.586289	Not significant	-0.00198	-0.00483 to 0.00087	0.173935	Not significant	0.918627	Not significant
Roseburia inulinivorans	1.06	0.94 to 1.19	0.341014	Not significant	0.988999	Not significant	-0.00537	-0.01036 to -0.00039	0.0347751	Significant	0.426453	Not significant	-0.00039	-0.00329 to 0.00251	0.790603	Not significant	0.976694	Not significant
Ruminiclostridium	0.88	0.46 to 1.67	0.690049	Not significant	0.988999	Not significant	0.00256	-0.03457 to 0.03969	0.89244	Not significant	0.976237	Not significant	0.01435	-0.00868 to 0.03738	0.222279	Not significant	0.918627	Not significant
Ruminiclostridium 1	1.26	0.84 to 1.87	0.260281	Not significant	0.988999	Not significant	0.00561	-0.01557 to 0.02680	0.603603	Not significant	0.884525	Not significant	-0.00166	-0.01355 to 0.01023	0.784313	Not significant	0.976694	Not significant
Ruminiclostridium 5	0.96	0.82 to 1.11	0.574704	Not significant	0.988999	Not significant	-0.01191	-0.01982 to -0.00400	0.00321979	Significant	0.375106	Not significant	0.00149	-0.00366 to 0.00664	0.571083	Not significant	0.976694	Not significant
Ruminiclostridium 6	0.94	0.84 to 1.06	0.31672	Not significant	0.988999	Not significant	-0.00421	-0.00933 to 0.00091	0.107547	Not significant	0.502043	Not significant	-0.00049	-0.00338 to 0.00240	0.739312	Not significant	0.976694	Not significant
Ruminiclostridium 9	1	0.86 to 1.17	0.97683	Not significant	0.988999	Not significant	-0.00608	-0.01288 to 0.00072	0.0799061	Borderline significant	0.47856	Not significant	-0.00223	-0.00624 to 0.00177	0.274845	Not significant	0.918627	Not significant
Ruminococcaceae NK4A214 group	0.99	0.88 to 1.11	0.829396	Not significant	0.988999	Not significant	-0.0014	-0.00695 to 0.00416	0.62196	Not significant	0.901968	Not significant	-0.00089	-0.00415 to 0.00236	0.590461	Not significant	0.976694	Not significant
Ruminococcaceae UCG 002	1.02	0.91 to 1.15	0.738581	Not significant	0.988999	Not significant	-0.00612	-0.01153 to -0.00071	0.0266693	Significant	0.414264	Not significant	-0.00233	-0.00549 to 0.00084	0.150119	Not significant	0.918627	Not significant
Ruminococcaceae UCG 002 bacterium	1.03	0.92 to 1.16	0.622121	Not significant	0.988999	Not significant	-0.00279	-0.00804 to 0.00247	0.299327	Not significant	0.697433	Not significant	-0.00091	-0.00401 to 0.00218	0.563728	Not significant	0.976694	Not significant
Ruminococcaceae UCG 003	1	0.88 to 1.15	0.943113	Not significant	0.988999	Not significant	-0.00448	-0.01062 to 0.00167	0.153459	Not significant	0.586289	Not significant	0.00089	-0.00274 to 0.00453	0.629792	Not significant	0.976694	Not significant
Ruminococcaceae UCG 004	1.05	0.91 to 1.22	0.486561	Not significant	0.988999	Not significant	-0.00169	-0.00749 to 0.00411	0.568296	Not significant	0.865444	Not significant	0.00193	-0.00133 to 0.00520	0.245041	Not significant	0.918627	Not significant
Ruminococcaceae UCG 005	1	0.88 to 1.13	0.981488	Not significant	0.988999	Not significant	-0.00116	-0.00716 to 0.00484	0.704948	Not significant	0.940455	Not significant	-0.00024	-0.00380 to 0.00333	0.895897	Not significant	0.99861	Not significant
Ruminococcaceae UCG 007	0.95	0.69 to 1.29	0.737792	Not significant	0.988999	Not significant	-0.00902	-0.02264 to 0.00461	0.194785	Not significant	0.586289	Not significant	-0.00925	-0.01700 to -0.00150	0.019541	Significant	0.560894	Not significant
Ruminococcaceae UCG 008	0.92	0.77 to 1.10	0.381905	Not significant	0.988999	Not significant	-0.01102	-0.01816 to -0.00388	0.00252205	Significant	0.375106	Not significant	-0.00306	-0.00696 to 0.00084	0.124659	Not significant	0.908718	Not significant
Ruminococcaceae UCG 009	0.89	0.67 to 1.17	0.393702	Not significant	0.988999	Not significant	0.00184	-0.01133 to 0.01501	0.784386	Not significant	0.971135	Not significant	0.00142	-0.00586 to 0.00870	0.702517	Not significant	0.976694	Not significant
Ruminococcaceae UCG 010	0.98	0.87 to 1.11	0.736616	Not significant	0.988999	Not significant	-0.00234	-0.00819 to 0.00352	0.434	Not significant	0.783735	Not significant	-0.00166	-0.00500 to 0.00169	0.331281	Not significant	0.945006	Not significant
Ruminococcaceae UCG 011	0.95	0.66 to 1.36	0.777388	Not significant	0.988999	Not significant	0.00121	-0.01320 to 0.01562	0.868908	Not significant	0.976237	Not significant	-0.00166	-0.00972 to 0.00640	0.686156	Not significant	0.976694	Not significant
Ruminococcaceae UCG 013	0.9	0.77 to 1.04	0.160679	Not significant	0.988999	Not significant	-0.00887	-0.01614 to -0.00161	0.0168418	Significant	0.380245	Not significant	0.00233	-0.00217 to 0.00683	0.310775	Not significant	0.945006	Not significant
Ruminococcaceae UCG 014	1	0.91 to 1.10	0.986702	Not significant	0.988999	Not significant	-0.0008	-0.00518 to 0.00357	0.71882	Not significant	0.946243	Not significant	-0.00088	-0.00338 to 0.00162	0.491047	Not significant	0.976694	Not significant
Ruminococcus 1	1.06	0.94 to 1.18	0.347204	Not significant	0.988999	Not significant	0.00013	-0.00505 to 0.00530	0.962159	Not significant	0.983259	Not significant	0.00116	-0.00180 to 0.00411	0.44379	Not significant	0.957436	Not significant
Ruminococcus 1 bicirculans	1	0.90 to 1.12	0.976143	Not significant	0.988999	Not significant	0.00252	-0.00238 to 0.00742	0.313705	Not significant	0.709643	Not significant	0.00187	-0.00084 to 0.00459	0.176704	Not significant	0.918627	Not significant
Ruminococcus 1 callidus	0.84	0.70 to 1.02	0.080426	Borderline significant	0.81475	Not significant	-0.00262	-0.01059 to 0.00535	0.519546	Not significant	0.831254	Not significant	-0.00142	-0.00585 to 0.00300	0.527927	Not significant	0.976694	Not significant
Ruminococcus 1 champanellensis	0.99	0.63 to 1.56	0.975384	Not significant	0.988999	Not significant	0.00546	-0.01230 to 0.02322	0.547215	Not significant	0.860953	Not significant	0.00372	-0.00573 to 0.01317	0.440232	Not significant	0.957436	Not significant
Ruminococcus 2	1.02	0.93 to 1.13	0.652578	Not significant	0.988999	Not significant	-0.00042	-0.00440 to 0.00357	0.837895	Not significant	0.976237	Not significant	-0.00107	-0.00332 to 0.00118	0.35153	Not significant	0.945006	Not significant
Ruminococcus 2 bromii	0.95	0.87 to 1.05	0.331699	Not significant	0.988999	Not significant	-0.00015	-0.00412 to 0.00381	0.939485	Not significant	0.981614	Not significant	-0.0011	-0.00333 to 0.00112	0.331744	Not significant	0.945006	Not significant
Sanguibacteroides justesenii	0.48	0.24 to 0.96	0.0379315	Significant	0.802966	Not significant	-0.02153	-0.05300 to 0.00995	0.18034	Not significant	0.586289	Not significant	0.00396	-0.01219 to 0.02012	0.63084	Not significant	0.976694	Not significant
Sellimonas	0.74	0.36 to 1.55	0.430615	Not significant	0.988999	Not significant	-0.01196	-0.03255 to 0.00863	0.255274	Not significant	0.646509	Not significant	0.00594	-0.00750 to 0.01939	0.386623	Not significant	0.950431	Not significant
Sellimonas intestinalis	0.78	0.50 to 1.21	0.265706	Not significant	0.988999	Not significant	-0.00064	-0.01300 to 0.01171	0.918771	Not significant	0.97798	Not significant	-0.00176	-0.00859 to 0.00506	0.612607	Not significant	0.976694	Not significant
Senegalimassilia	0.78	0.61 to 1.00	0.0534669	Borderline significant	0.802966	Not significant	-0.00669	-0.01484 to 0.00146	0.107734	Not significant	0.502043	Not significant	4e-05	-0.00443 to 0.00450	0.987629	Not significant	0.99861	Not significant
Senegalimassilia anaerobia	0.89	0.58 to 1.37	0.598681	Not significant	0.988999	Not significant	-0.00536	-0.01870 to 0.00798	0.431172	Not significant	0.783735	Not significant	0.00121	-0.00622 to 0.00864	0.750196	Not significant	0.976694	Not significant
Shuttleworthia	0.72	0.51 to 1.02	0.0620317	Borderline significant	0.802966	Not significant	0.00054	-0.00988 to 0.01096	0.919217	Not significant	0.97798	Not significant	-0.00245	-0.00817 to 0.00328	0.402155	Not significant	0.953748	Not significant
Slackia isoflavoniconvertens	0.85	0.62 to 1.16	0.304838	Not significant	0.988999	Not significant	-0.00518	-0.01548 to 0.00512	0.324578	Not significant	0.710366	Not significant	0.00313	-0.00242 to 0.00869	0.269576	Not significant	0.918627	Not significant
Solobacterium	0.79	0.49 to 1.27	0.332793	Not significant	0.988999	Not significant	-0.00113	-0.01424 to 0.01198	0.865657	Not significant	0.976237	Not significant	-0.00307	-0.00971 to 0.00357	0.364546	Not significant	0.945006	Not significant
Streptococcus	1.03	0.91 to 1.17	0.669219	Not significant	0.988999	Not significant	-0.00353	-0.00875 to 0.00168	0.184532	Not significant	0.586289	Not significant	0.00306	0.00004 to 0.00608	0.047681	Significant	0.685277	Not significant
Streptococcus mutans	1.06	0.71 to 1.58	0.769239	Not significant	0.988999	Not significant	-0.0073	-0.02002 to 0.00543	0.261365	Not significant	0.650939	Not significant	0.00212	-0.00496 to 0.00919	0.558183	Not significant	0.976694	Not significant
Subdoligranulum	0.98	0.86 to 1.11	0.729237	Not significant	0.988999	Not significant	-0.00754	-0.01482 to -0.00025	0.042816	Significant	0.450004	Not significant	-0.00204	-0.00687 to 0.00280	0.409144	Not significant	0.953748	Not significant
Succiniclasticum	1.09	0.87 to 1.38	0.448802	Not significant	0.988999	Not significant	0.00559	-0.00651 to 0.01769	0.365133	Not significant	0.742296	Not significant	-0.0035	-0.01057 to 0.00358	0.333009	Not significant	0.945006	Not significant
Sutterella	1.15	1.00 to 1.33	0.0554195	Borderline significant	0.802966	Not significant	-0.00141	-0.00975 to 0.00692	0.739973	Not significant	0.953347	Not significant	-0.00349	-0.00853 to 0.00155	0.175138	Not significant	0.918627	Not significant
Sutterella wadsworthensis	1.07	0.94 to 1.22	0.302779	Not significant	0.988999	Not significant	0.00611	-0.00077 to 0.01299	0.0820887	Borderline significant	0.47856	Not significant	0.0014	-0.00266 to 0.00547	0.49908	Not significant	0.976694	Not significant
Terrisporobacter	1.02	0.87 to 1.18	0.835817	Not significant	0.988999	Not significant	-0.00691	-0.01268 to -0.00113	0.0192289	Significant	0.380245	Not significant	-9e-05	-0.00324 to 0.00305	0.953193	Not significant	0.99861	Not significant
Turicibacter sanguinis	0.97	0.82 to 1.14	0.714321	Not significant	0.988999	Not significant	-0.00436	-0.01031 to 0.00160	0.151867	Not significant	0.586289	Not significant	0.00052	-0.00277 to 0.00381	0.757215	Not significant	0.976694	Not significant
Tyzzerella	0.79	0.50 to 1.24	0.300563	Not significant	0.988999	Not significant	0.00887	-0.00508 to 0.02282	0.212797	Not significant	0.59891	Not significant	0.00366	-0.00425 to 0.01157	0.365024	Not significant	0.945006	Not significant
Tyzzerella 3	0.87	0.70 to 1.09	0.224588	Not significant	0.988999	Not significant	0.0036	-0.00354 to 0.01073	0.323542	Not significant	0.710366	Not significant	0.00448	0.00049 to 0.00847	0.0279797	Significant	0.560894	Not significant
Tyzzerella 4	1.28	0.89 to 1.83	0.182409	Not significant	0.988999	Not significant	0.02087	-0.00017 to 0.04191	0.052112	Borderline significant	0.450004	Not significant	-0.01187	-0.02409 to 0.00035	0.0571358	Borderline significant	0.685277	Not significant
UBA1819	0.92	0.78 to 1.09	0.333018	Not significant	0.988999	Not significant	-0.00619	-0.01302 to 0.00065	0.0762744	Borderline significant	0.47856	Not significant	0.0012	-0.00292 to 0.00532	0.568853	Not significant	0.976694	Not significant
UC5 1 2E3	0.94	0.67 to 1.33	0.739243	Not significant	0.988999	Not significant	-0.00014	-0.01101 to 0.01073	0.979575	Not significant	0.992352	Not significant	-0.00498	-0.01096 to 0.00100	0.103128	Not significant	0.858174	Not significant
Veillonella	0.9	0.58 to 1.39	0.621553	Not significant	0.988999	Not significant	-0.00786	-0.02216 to 0.00644	0.281812	Not significant	0.683982	Not significant	-0.00742	-0.01483 to 0.00000	0.0502453	Borderline significant	0.685277	Not significant
Veillonella atypica	1.09	0.74 to 1.59	0.674806	Not significant	0.988999	Not significant	-0.02552	-0.04401 to -0.00703	0.00692111	Significant	0.380245	Not significant	0.0017	-0.00890 to 0.01230	0.753639	Not significant	0.976694	Not significant
Veillonella dispar	0.97	0.70 to 1.33	0.831016	Not significant	0.988999	Not significant	-0.01495	-0.02700 to -0.00290	0.0151566	Significant	0.380245	Not significant	-0.00131	-0.00774 to 0.00512	0.689916	Not significant	0.976694	Not significant
Victivallis	1.01	0.73 to 1.40	0.931411	Not significant	0.988999	Not significant	0.02408	0.00038 to 0.04778	0.0466366	Significant	0.450004	Not significant	-0.01507	-0.03086 to 0.00072	0.0617631	Borderline significant	0.685277	Not significant
Victivallis vadensis	0.79	0.46 to 1.34	0.377544	Not significant	0.988999	Not significant	-0.01808	-0.05416 to 0.01800	0.32622	Not significant	0.710366	Not significant	0.01411	-0.00932 to 0.03755	0.238042	Not significant	0.918627	Not significant
Odds ratios and betas with corresponding 95% confidence intervals for glaucoma prevalence, intraocular pressure, and vertical cup-to-disc ratio by taxa, analyzed using conditional logistic regression and linear regression analyses, respectively.
All analyses were adjusted for BMI, use of antibiotics, probiotics, proton-pump inhibitors, lipid-lowering medications and antidiabetics, travelling, and technical covariates
(time sample has spent in the mail, the season in which the sample was produced, the number of reads, the DNA isolation batch and the sequencing batch).
The analyses for intraocular pressure and vertical cup-to-disc ratio were additionally adjusted for age and sex.
P-value; threshold for significance was set at 0.05 and threshold for borderline significance was set at 0.10.
Q-value; P-value after adjusting for false discovery rate. Threshold for significance was set at 0.20.
