# Supplementary material for: Glaucoma Patients Have a Lower Abundance of Butyrate-Producing Taxa in the Gut
Source: Invest Ophthalmol Vis Sci. 2024 Feb 5;65(2):7. doi: 10.1167/iovs.65.2.7 (PMC10851784; doi:10.1167/iovs.65.2.7)
Supplement: Supplement 3 [file iovs-65-2-7_s003.xlsx]

## Sheet: Supplementary Table S5
Supplementary Table S5. Associations of taxa with glaucoma prevalence and intraocular pressure (TwinsUK)
			GLAUCOMA PREVALENCE						INTRAOCULAR PRESSURE
Taxa	Odds ratio	95% confidence interval	P-value	Significance level	Q-value	Significance level	Beta	95% confidence interval	P-value	Significance level	Q-value	Significance level
Acidaminococcus intestini	0.98	0.74 to 1.30	0.912878	Not significant	0.99833	Not significant	-0.00379031	-0.01401 to 0.00643	0.467359	Not significant	0.986056	Not significant
Adlercreutzia	1.17	0.81 to 1.70	0.394444	Not significant	0.99833	Not significant	-0.0062198	-0.02113 to 0.00869	0.413859	Not significant	0.986056	Not significant
Agathobacter	0.94	0.74 to 1.20	0.620952	Not significant	0.99833	Not significant	0.00392433	-0.00584 to 0.01369	0.431324	Not significant	0.986056	Not significant
Akkermansia	0.97	0.79 to 1.19	0.765824	Not significant	0.99833	Not significant	-0.000325017	-0.00787 to 0.00722	0.932746	Not significant	0.986056	Not significant
Akkermansia muciniphila	1.08	0.94 to 1.25	0.284797	Not significant	0.99833	Not significant	-0.00113285	-0.00640 to 0.00413	0.673296	Not significant	0.986056	Not significant
Alistipes	1.05	0.89 to 1.25	0.544266	Not significant	0.99833	Not significant	-0.00182675	-0.00832 to 0.00467	0.581711	Not significant	0.986056	Not significant
Alistipes finegoldii	0.95	0.80 to 1.11	0.502534	Not significant	0.99833	Not significant	-0.0097645	-0.01590 to -0.00362	0.00190765	Significant	0.213657	Not significant
Alistipes ihumii	1.07	0.90 to 1.27	0.422668	Not significant	0.99833	Not significant	-0.00375603	-0.01033 to 0.00281	0.262873	Not significant	0.973025	Not significant
Alistipes indistinctus	1.16	0.96 to 1.42	0.126608	Not significant	0.99833	Not significant	0.000874762	-0.00683 to 0.00858	0.823959	Not significant	0.986056	Not significant
Alistipes inops	1.05	0.91 to 1.22	0.499594	Not significant	0.99833	Not significant	0.000352362	-0.00522 to 0.00592	0.901332	Not significant	0.986056	Not significant
Alistipes massiliensis	1.05	0.87 to 1.28	0.591917	Not significant	0.99833	Not significant	0.00246549	-0.00533 to 0.01026	0.535469	Not significant	0.986056	Not significant
Alistipes obesi	1.2	0.96 to 1.51	0.11064	Not significant	0.99833	Not significant	-0.00799209	-0.01512 to -0.00086	0.0283433	Significant	0.846849	Not significant
Alistipes putredinis	1.04	0.91 to 1.20	0.562754	Not significant	0.99833	Not significant	-0.00430853	-0.00934 to 0.00072	0.0937722	Borderline significant	0.875207	Not significant
Alistipes shahii	1.37	1.08 to 1.74	0.00913256	Significant	0.632783	Not significant	-0.00602218	-0.01211 to 0.00006	0.0527728	Borderline significant	0.846849	Not significant
Allisonella histaminiformans	1	0.67 to 1.50	0.996631	Not significant	0.99833	Not significant	0.00895111	-0.00480 to 0.02271	0.202566	Not significant	0.973025	Not significant
Alloprevotella	1.03	0.83 to 1.27	0.793976	Not significant	0.99833	Not significant	0.00110118	-0.00770 to 0.00990	0.806373	Not significant	0.986056	Not significant
Anaerofilum	1.21	0.96 to 1.51	0.106063	Not significant	0.99833	Not significant	-0.00219485	-0.01154 to 0.00715	0.645307	Not significant	0.986056	Not significant
Anaeroplasma	1.09	0.85 to 1.41	0.496851	Not significant	0.99833	Not significant	-0.00286516	-0.01284 to 0.00711	0.573544	Not significant	0.986056	Not significant
Anaerosporobacter	0	N.A.	0.990337	Not significant	0.99833	Not significant	0.00790124	-0.01194 to 0.02774	0.435323	Not significant	0.986056	Not significant
Anaerostipes	0.99	0.79 to 1.24	0.934844	Not significant	0.99833	Not significant	0.00435711	-0.00410 to 0.01281	0.312758	Not significant	0.973025	Not significant
Anaerostipes hadrus	1.19	0.90 to 1.57	0.22282	Not significant	0.99833	Not significant	-0.00699195	-0.01579 to 0.00180	0.119628	Not significant	0.973025	Not significant
Anaerotruncus	0.91	0.51 to 1.60	0.731803	Not significant	0.99833	Not significant	-0.00494429	-0.02319 to 0.01330	0.59553	Not significant	0.986056	Not significant
Anaerotruncus colihominis	1.08	0.67 to 1.75	0.747614	Not significant	0.99833	Not significant	0.00026959	-0.01924 to 0.01978	0.978398	Not significant	0.99168	Not significant
Anaerotruncus rubiinfantis	1.22	0.71 to 2.12	0.473765	Not significant	0.99833	Not significant	0.00942784	-0.01341 to 0.03227	0.418842	Not significant	0.986056	Not significant
Bacteroides	1	0.70 to 1.44	0.989808	Not significant	0.99833	Not significant	0.00442749	-0.00919 to 0.01804	0.524145	Not significant	0.986056	Not significant
Bacteroides caccae	1.06	0.92 to 1.22	0.422997	Not significant	0.99833	Not significant	-0.000486056	-0.00559 to 0.00462	0.85211	Not significant	0.986056	Not significant
Bacteroides clarus	1.06	0.90 to 1.25	0.501669	Not significant	0.99833	Not significant	0.00125956	-0.00547 to 0.00799	0.713905	Not significant	0.986056	Not significant
Bacteroides coprocola	0.96	0.77 to 1.20	0.737308	Not significant	0.99833	Not significant	1.61019e-05	-0.00787 to 0.00791	0.99681	Not significant	0.99681	Not significant
Bacteroides coprophilus	1.05	0.79 to 1.40	0.727861	Not significant	0.99833	Not significant	0.0107444	-0.00087 to 0.02236	0.070217	Borderline significant	0.846849	Not significant
Bacteroides eggerthii	1	0.85 to 1.17	0.966818	Not significant	0.99833	Not significant	-0.00342049	-0.00932 to 0.00248	0.256507	Not significant	0.973025	Not significant
Bacteroides finegoldii	0.98	0.79 to 1.22	0.861966	Not significant	0.99833	Not significant	-0.000572637	-0.00849 to 0.00735	0.887326	Not significant	0.986056	Not significant
Bacteroides fragilis	1.09	0.70 to 1.67	0.710731	Not significant	0.99833	Not significant	-0.000790813	-0.02655 to 0.02497	0.95204	Not significant	0.986056	Not significant
Bacteroides intestinalis	0.99	0.83 to 1.19	0.948435	Not significant	0.99833	Not significant	-0.000959165	-0.00754 to 0.00562	0.775088	Not significant	0.986056	Not significant
Bacteroides massiliensis	1.06	0.93 to 1.21	0.369426	Not significant	0.99833	Not significant	0.00331961	-0.00192 to 0.00856	0.215131	Not significant	0.973025	Not significant
Bacteroides nordii	1.06	0.86 to 1.30	0.58816	Not significant	0.99833	Not significant	-0.00158319	-0.00994 to 0.00677	0.710382	Not significant	0.986056	Not significant
Bacteroides ovatus	0.92	0.75 to 1.13	0.432503	Not significant	0.99833	Not significant	-0.00106961	-0.00767 to 0.00553	0.750847	Not significant	0.986056	Not significant
Bacteroides plebeius	1.17	1.02 to 1.35	0.0278201	Significant	0.632783	Not significant	-0.00205526	-0.00912 to 0.00501	0.568696	Not significant	0.986056	Not significant
Bacteroides salyersiae	1.04	0.85 to 1.26	0.730607	Not significant	0.99833	Not significant	-0.000986787	-0.00840 to 0.00643	0.794338	Not significant	0.986056	Not significant
Bacteroides thetaiotaomicron	1.39	0.83 to 2.30	0.208429	Not significant	0.99833	Not significant	0.00320415	-0.02727 to 0.03368	0.836788	Not significant	0.986056	Not significant
Bacteroides uniformis	1.02	0.84 to 1.23	0.875486	Not significant	0.99833	Not significant	-0.00315252	-0.01028 to 0.00398	0.386612	Not significant	0.986056	Not significant
Bacteroides vulgatus	1.05	0.92 to 1.21	0.440301	Not significant	0.99833	Not significant	0.000909756	-0.00384 to 0.00565	0.707206	Not significant	0.986056	Not significant
Barnesiella	1.08	0.92 to 1.27	0.364503	Not significant	0.99833	Not significant	-0.000266593	-0.00570 to 0.00517	0.923405	Not significant	0.986056	Not significant
Barnesiella intestinihominis	1.07	0.93 to 1.23	0.358381	Not significant	0.99833	Not significant	-0.00351042	-0.00885 to 0.00183	0.19812	Not significant	0.973025	Not significant
Bifidobacterium	1.27	1.00 to 1.61	0.0502928	Borderline significant	0.811869	Not significant	-0.00199772	-0.00924 to 0.00524	0.588786	Not significant	0.986056	Not significant
Bifidobacterium animalis	1.08	0.85 to 1.36	0.532275	Not significant	0.99833	Not significant	-0.00318735	-0.01267 to 0.00630	0.510303	Not significant	0.986056	Not significant
Bifidobacterium bifidum	1.02	0.72 to 1.44	0.918995	Not significant	0.99833	Not significant	-0.00299067	-0.01695 to 0.01097	0.674652	Not significant	0.986056	Not significant
Bifidobacterium longum	0.04	N.A.	0.996703	Not significant	0.99833	Not significant	-0.0810883	-0.15480 to -0.00738	0.0314376	Significant	0.846849	Not significant
Bilophila	1.01	0.78 to 1.30	0.958369	Not significant	0.99833	Not significant	0.00319379	-0.00588 to 0.01227	0.490691	Not significant	0.986056	Not significant
Bilophila wadsworthia	1.04	0.85 to 1.28	0.674584	Not significant	0.99833	Not significant	0.00178761	-0.00559 to 0.00917	0.635148	Not significant	0.986056	Not significant
Blautia	0.87	0.61 to 1.24	0.446237	Not significant	0.99833	Not significant	-0.00232595	-0.01637 to 0.01172	0.745528	Not significant	0.986056	Not significant
Blautia faecis	0.97	0.76 to 1.23	0.779751	Not significant	0.99833	Not significant	-0.00619891	-0.01583 to 0.00343	0.207451	Not significant	0.973025	Not significant
Blautia massiliensis	1.11	0.85 to 1.45	0.451029	Not significant	0.99833	Not significant	0.000388185	-0.00906 to 0.00984	0.93586	Not significant	0.986056	Not significant
Blautia obeum	1.39	1.02 to 1.90	0.0374495	Significant	0.683535	Not significant	-0.00309795	-0.01171 to 0.00551	0.480942	Not significant	0.986056	Not significant
Blautia stercoris	1.02	0.80 to 1.29	0.893969	Not significant	0.99833	Not significant	0.00220778	-0.00662 to 0.01104	0.624177	Not significant	0.986056	Not significant
Butyricicoccus	0.89	0.73 to 1.08	0.225875	Not significant	0.99833	Not significant	0.00374339	-0.00407 to 0.01156	0.348287	Not significant	0.97349	Not significant
Butyricimonas	1.03	0.84 to 1.27	0.777864	Not significant	0.99833	Not significant	-0.00128363	-0.00903 to 0.00646	0.745462	Not significant	0.986056	Not significant
Butyricimonas virosa	1.01	0.78 to 1.30	0.968388	Not significant	0.99833	Not significant	0.000615157	-0.00899 to 0.01022	0.900172	Not significant	0.986056	Not significant
Butyrivibrio	0	N.A.	0.993745	Not significant	0.99833	Not significant	-0.0219495	-0.04151 to -0.00239	0.0282085	Significant	0.846849	Not significant
Butyrivibrio crossotus	1.08	0.89 to 1.31	0.41967	Not significant	0.99833	Not significant	-0.000425935	-0.00840 to 0.00755	0.916641	Not significant	0.986056	Not significant
CAG 352	1.27	1.08 to 1.48	0.00291151	Significant	0.632783	Not significant	-0.00590691	-0.01398 to 0.00216	0.151942	Not significant	0.973025	Not significant
CAG 56	1.07	0.87 to 1.32	0.501506	Not significant	0.99833	Not significant	-0.00166159	-0.00921 to 0.00588	0.666114	Not significant	0.986056	Not significant
CAG 873	0	N.A.	0.993915	Not significant	0.99833	Not significant	0.00238923	-0.02749 to 0.03227	0.875495	Not significant	0.986056	Not significant
Candidatus soleaferrea	0.75	0.42 to 1.36	0.344409	Not significant	0.99833	Not significant	-0.00599116	-0.02044 to 0.00846	0.416673	Not significant	0.986056	Not significant
Caproiciproducens	1	0.72 to 1.38	0.98614	Not significant	0.99833	Not significant	-0.0109921	-0.02337 to 0.00138	0.082202	Borderline significant	0.850554	Not significant
Catenibacterium	0	N.A.	0.991183	Not significant	0.99833	Not significant	-0.00820983	-0.02307 to 0.00665	0.279154	Not significant	0.973025	Not significant
Christensenellaceae R7 group	1.31	0.98 to 1.75	0.0733353	Borderline significant	0.974929	Not significant	-0.00250123	-0.01118 to 0.00617	0.572208	Not significant	0.986056	Not significant
Cloacibacillus evryensis	1.33	0.95 to 1.87	0.0987386	Borderline significant	0.99833	Not significant	-0.0153353	-0.03621 to 0.00554	0.150398	Not significant	0.973025	Not significant
Clostridium sensu stricto 1	0.98	0.80 to 1.19	0.813264	Not significant	0.99833	Not significant	0.00422277	-0.00327 to 0.01171	0.269568	Not significant	0.973025	Not significant
Clostridium sensu stricto 1 paraputrificum	1.13	0.81 to 1.57	0.485855	Not significant	0.99833	Not significant	0.0019786	-0.01282 to 0.01678	0.793403	Not significant	0.986056	Not significant
Collinsella aerofaciens	1.05	0.86 to 1.28	0.642521	Not significant	0.99833	Not significant	-0.00111901	-0.00861 to 0.00637	0.769813	Not significant	0.986056	Not significant
Coprobacillus cateniformis	0.71	0.34 to 1.51	0.377324	Not significant	0.99833	Not significant	-0.00828501	-0.02429 to 0.00772	0.310699	Not significant	0.973025	Not significant
Coprobacter	1.04	0.80 to 1.35	0.778822	Not significant	0.99833	Not significant	0.00907997	-0.00057 to 0.01873	0.0656837	Borderline significant	0.846849	Not significant
Coprobacter secundus	1.13	0.87 to 1.47	0.356316	Not significant	0.99833	Not significant	0.00482014	-0.00515 to 0.01479	0.343495	Not significant	0.97349	Not significant
Coprococcus 1	0.78	0.51 to 1.21	0.272398	Not significant	0.99833	Not significant	0.000281731	-0.01178 to 0.01235	0.963506	Not significant	0.990025	Not significant
Coprococcus 1 catus	1.2	0.90 to 1.59	0.217442	Not significant	0.99833	Not significant	-0.00231318	-0.01159 to 0.00697	0.625323	Not significant	0.986056	Not significant
Coprococcus 2	1.06	0.91 to 1.24	0.448445	Not significant	0.99833	Not significant	0.00203912	-0.00392 to 0.00800	0.502638	Not significant	0.986056	Not significant
Coprococcus 2 eutactus	1.06	0.92 to 1.23	0.422715	Not significant	0.99833	Not significant	-0.00207848	-0.00751 to 0.00335	0.453479	Not significant	0.986056	Not significant
Coprococcus 3 comes	0.95	0.77 to 1.17	0.648774	Not significant	0.99833	Not significant	-0.00331247	-0.01173 to 0.00511	0.440986	Not significant	0.986056	Not significant
Defluviitaleaceae UCG 011	0.76	0.53 to 1.09	0.133217	Not significant	0.99833	Not significant	-0.00944616	-0.01961 to 0.00071	0.0688493	Borderline significant	0.846849	Not significant
Desulfovibrio	1.09	0.93 to 1.27	0.306122	Not significant	0.99833	Not significant	0.001729	-0.00458 to 0.00804	0.591522	Not significant	0.986056	Not significant
Desulfovibrio fairfieldensis	1.17	0.87 to 1.57	0.293923	Not significant	0.99833	Not significant	-0.0109546	-0.02582 to 0.00391	0.149233	Not significant	0.973025	Not significant
Dialister	0.99	0.83 to 1.19	0.955442	Not significant	0.99833	Not significant	0.00409943	-0.00240 to 0.01060	0.21708	Not significant	0.973025	Not significant
Dialister invisus	0.96	0.83 to 1.10	0.547539	Not significant	0.99833	Not significant	-0.00368387	-0.00858 to 0.00122	0.141028	Not significant	0.973025	Not significant
Dialister succinatiphilus	0.02	N.A.	0.990858	Not significant	0.99833	Not significant	0.0132225	-0.00036 to 0.02681	0.0568879	Borderline significant	0.846849	Not significant
Dorea	1.01	0.83 to 1.23	0.929839	Not significant	0.99833	Not significant	0.000882471	-0.00649 to 0.00825	0.814557	Not significant	0.986056	Not significant
Dorea formicigenerans	1.09	0.82 to 1.45	0.541342	Not significant	0.99833	Not significant	-0.00406165	-0.01428 to 0.00616	0.436269	Not significant	0.986056	Not significant
Dorea longicatena	1.07	0.85 to 1.36	0.569809	Not significant	0.99833	Not significant	-0.000706035	-0.00898 to 0.00757	0.867243	Not significant	0.986056	Not significant
DTU089	0.95	0.72 to 1.25	0.717379	Not significant	0.99833	Not significant	-0.00191797	-0.01174 to 0.00790	0.702055	Not significant	0.986056	Not significant
Eggerthella lenta	1.15	0.81 to 1.64	0.43649	Not significant	0.99833	Not significant	-0.00498609	-0.02111 to 0.01114	0.544712	Not significant	0.986056	Not significant
Eisenbergiella massiliensis	1.08	0.68 to 1.72	0.730021	Not significant	0.99833	Not significant	0.000527322	-0.01788 to 0.01894	0.955242	Not significant	0.986056	Not significant
Eisenbergiella tayi	1.09	0.79 to 1.50	0.613131	Not significant	0.99833	Not significant	-0.00666281	-0.02100 to 0.00768	0.362839	Not significant	0.97349	Not significant
Enterorhabdus	0.94	0.63 to 1.40	0.75257	Not significant	0.99833	Not significant	3.77173e-05	-0.01307 to 0.01314	0.995501	Not significant	0.99681	Not significant
Epulopiscium	1.21	0.81 to 1.79	0.353125	Not significant	0.99833	Not significant	-0.0035498	-0.02448 to 0.01738	0.739633	Not significant	0.986056	Not significant
Erysipelatoclostridium	1	0.80 to 1.26	0.979438	Not significant	0.99833	Not significant	0.00346669	-0.00505 to 0.01198	0.425249	Not significant	0.986056	Not significant
Erysipelotrichaceae UCG 003	1.1	0.86 to 1.39	0.444744	Not significant	0.99833	Not significant	0.00336227	-0.00499 to 0.01172	0.430647	Not significant	0.986056	Not significant
Escherichia Shigella	0.93	0.79 to 1.10	0.379726	Not significant	0.99833	Not significant	-0.000195903	-0.00651 to 0.00611	0.951495	Not significant	0.986056	Not significant
Faecalibacterium	0.99	0.78 to 1.26	0.949628	Not significant	0.99833	Not significant	0.00573102	-0.00381 to 0.01527	0.239605	Not significant	0.973025	Not significant
Faecalibacterium CM04 06	1.1	0.90 to 1.35	0.348518	Not significant	0.99833	Not significant	-0.00159518	-0.00848 to 0.00529	0.649919	Not significant	0.986056	Not significant
Faecalibacterium prausnitzii	1.14	0.92 to 1.41	0.221225	Not significant	0.99833	Not significant	9.86059e-05	-0.00653 to 0.00673	0.976746	Not significant	0.99168	Not significant
Family XIII AD3011 group	1.07	0.78 to 1.46	0.69074	Not significant	0.99833	Not significant	-0.0130844	-0.02527 to -0.00090	0.0357704	Significant	0.846849	Not significant
Family XIII UCG 001	1.06	0.78 to 1.42	0.725188	Not significant	0.99833	Not significant	-0.00302126	-0.01400 to 0.00795	0.589698	Not significant	0.986056	Not significant
FD2005	0.01	N.A.	0.997327	Not significant	0.99833	Not significant	N.A.	N.A.	N.A.		N.A.
Flavonifractor	0.64	0.44 to 0.93	0.0203813	Significant	0.632783	Not significant	-0.00527261	-0.01470 to 0.00416	0.273476	Not significant	0.973025	Not significant
Flavonifractor plautii	0.89	0.70 to 1.13	0.334911	Not significant	0.99833	Not significant	-6.52537e-05	-0.00828 to 0.00815	0.987582	Not significant	0.996479	Not significant
Fournierella	1.33	1.07 to 1.65	0.0100988	Significant	0.632783	Not significant	0.0016053	-0.00647 to 0.00968	0.696842	Not significant	0.986056	Not significant
Fusicatenibacter saccharivorans	1.07	0.83 to 1.37	0.597951	Not significant	0.99833	Not significant	0.0014105	-0.00705 to 0.00987	0.743975	Not significant	0.986056	Not significant
GCA 900066225	1.07	0.84 to 1.36	0.578333	Not significant	0.99833	Not significant	-0.00431668	-0.01323 to 0.00460	0.342891	Not significant	0.97349	Not significant
GCA 900066575	1.04	0.78 to 1.38	0.793785	Not significant	0.99833	Not significant	0.0064637	-0.00394 to 0.01687	0.223855	Not significant	0.973025	Not significant
Granulicatella	0.67	0.27 to 1.67	0.392361	Not significant	0.99833	Not significant	-0.00146978	-0.02548 to 0.02254	0.904542	Not significant	0.986056	Not significant
Haemophilus	1.04	0.87 to 1.24	0.677502	Not significant	0.99833	Not significant	0.00121226	-0.00566 to 0.00809	0.729768	Not significant	0.986056	Not significant
Holdemanella	1	0.84 to 1.19	0.990243	Not significant	0.99833	Not significant	-0.000632473	-0.00683 to 0.00557	0.841527	Not significant	0.986056	Not significant
Holdemanella biformis	0.93	0.64 to 1.36	0.716681	Not significant	0.99833	Not significant	0.000656763	-0.00950 to 0.01081	0.899168	Not significant	0.986056	Not significant
Holdemania filiformis	1.2	0.90 to 1.60	0.207864	Not significant	0.99833	Not significant	0.00605031	-0.00556 to 0.01766	0.307506	Not significant	0.973025	Not significant
Howardella	0	N.A.	0.993218	Not significant	0.99833	Not significant	0.00400676	-0.02233 to 0.03035	0.765691	Not significant	0.986056	Not significant
Hungatella hathewayi	0.81	0.47 to 1.41	0.456092	Not significant	0.99833	Not significant	-0.0139605	-0.02851 to 0.00059	0.0604384	Borderline significant	0.846849	Not significant
Hydrogenoanaerobacterium	1.04	0.80 to 1.34	0.776177	Not significant	0.99833	Not significant	0.0007724	-0.00907 to 0.01062	0.877814	Not significant	0.986056	Not significant
Intestinibacter bartlettii	1.02	0.85 to 1.22	0.807144	Not significant	0.99833	Not significant	-0.00184499	-0.00870 to 0.00501	0.598157	Not significant	0.986056	Not significant
Intestinimonas	1.12	0.87 to 1.45	0.366139	Not significant	0.99833	Not significant	-0.00159966	-0.01068 to 0.00749	0.730121	Not significant	0.986056	Not significant
Intestinimonas butyriciproducens	1.11	0.84 to 1.47	0.467969	Not significant	0.99833	Not significant	-0.00499231	-0.01688 to 0.00690	0.410799	Not significant	0.986056	Not significant
Klebsiella	0.76	0.51 to 1.14	0.182249	Not significant	0.99833	Not significant	-0.000565731	-0.00894 to 0.00781	0.894688	Not significant	0.986056	Not significant
Lachnoclostridium	1.01	0.75 to 1.35	0.972145	Not significant	0.99833	Not significant	0.00782188	-0.00366 to 0.01931	0.182326	Not significant	0.973025	Not significant
Lachnospira	0.95	0.77 to 1.16	0.601969	Not significant	0.99833	Not significant	-0.000351949	-0.00822 to 0.00752	0.930183	Not significant	0.986056	Not significant
Lachnospira pectinoschiza	0.96	0.79 to 1.18	0.726253	Not significant	0.99833	Not significant	0.00352338	-0.00392 to 0.01096	0.353698	Not significant	0.97349	Not significant
Lachnospiraceae FCS020 group	1.09	0.82 to 1.45	0.54242	Not significant	0.99833	Not significant	0.00569877	-0.00465 to 0.01605	0.280963	Not significant	0.973025	Not significant
Lachnospiraceae FCS020 group bacterium	0.96	0.71 to 1.30	0.78375	Not significant	0.99833	Not significant	0.00411702	-0.00659 to 0.01483	0.451433	Not significant	0.986056	Not significant
Lachnospiraceae ND3007 group	1.2	0.92 to 1.58	0.184091	Not significant	0.99833	Not significant	0.00410132	-0.00485 to 0.01305	0.369405	Not significant	0.97349	Not significant
Lachnospiraceae NK4A136 group	0.97	0.74 to 1.27	0.824069	Not significant	0.99833	Not significant	-0.00126466	-0.01138 to 0.00885	0.806571	Not significant	0.986056	Not significant
Lachnospiraceae NK4B4 group	1.19	0.93 to 1.51	0.164872	Not significant	0.99833	Not significant	-0.00201702	-0.01231 to 0.00827	0.700988	Not significant	0.986056	Not significant
Lachnospiraceae UCG 001	0.98	0.80 to 1.19	0.82117	Not significant	0.99833	Not significant	-0.000766019	-0.00819 to 0.00666	0.839877	Not significant	0.986056	Not significant
Lachnospiraceae UCG 001 bacterium	0.79	0.49 to 1.27	0.322001	Not significant	0.99833	Not significant	0.00608705	-0.00599 to 0.01817	0.323699	Not significant	0.97349	Not significant
Lachnospiraceae UCG 003	1.03	0.79 to 1.36	0.82138	Not significant	0.99833	Not significant	-0.00766809	-0.01782 to 0.00249	0.139403	Not significant	0.973025	Not significant
Lachnospiraceae UCG 004	1.03	0.83 to 1.29	0.770213	Not significant	0.99833	Not significant	0.00164386	-0.00627 to 0.00955	0.683925	Not significant	0.986056	Not significant
Lachnospiraceae UCG 008	1.2	0.91 to 1.58	0.202938	Not significant	0.99833	Not significant	0.00756289	-0.00280 to 0.01792	0.152911	Not significant	0.973025	Not significant
Lachnospiraceae UCG 010	1.14	0.89 to 1.46	0.317058	Not significant	0.99833	Not significant	-0.00512954	-0.01377 to 0.00351	0.244801	Not significant	0.973025	Not significant
Lactobacillus	1.01	0.76 to 1.35	0.924046	Not significant	0.99833	Not significant	-0.002134	-0.01408 to 0.00981	0.726363	Not significant	0.986056	Not significant
Lactobacillus delbrueckii	1.02	0.51 to 2.03	0.965319	Not significant	0.99833	Not significant	0.00267498	-0.02008 to 0.02543	0.817827	Not significant	0.986056	Not significant
Lactococcus	0.78	0.41 to 1.50	0.463097	Not significant	0.99833	Not significant	0.0112862	-0.0069 to 0.02948	0.22441	Not significant	0.973025	Not significant
Marvinbryantia	0.99	0.80 to 1.22	0.919005	Not significant	0.99833	Not significant	-0.00492632	-0.01285 to 0.00300	0.223426	Not significant	0.973025	Not significant
Megamonas	0	N.A.	0.99319	Not significant	0.99833	Not significant	0.0166234	-0.01320 to 0.04644	0.27497	Not significant	0.973025	Not significant
Megasphaera	0	N.A.	0.989408	Not significant	0.99833	Not significant	0.00321072	-0.01747 to 0.02389	0.76099	Not significant	0.986056	Not significant
Merdibacter	1.26	0.98 to 1.61	0.0679809	Borderline significant	0.974929	Not significant	0.000796606	-0.00959 to 0.01118	0.88052	Not significant	0.986056	Not significant
Mogibacterium	0.94	0.61 to 1.46	0.779766	Not significant	0.99833	Not significant	0.0020278	-0.01259 to 0.01665	0.785855	Not significant	0.986056	Not significant
Negativibacillus	0.93	0.73 to 1.19	0.54808	Not significant	0.99833	Not significant	-0.00351819	-0.01220 to 0.00516	0.427241	Not significant	0.986056	Not significant
Negativibacillus massiliensis	1.35	1.07 to 1.71	0.0122444	Significant	0.632783	Not significant	0.00193309	-0.00997 to 0.01383	0.750274	Not significant	0.986056	Not significant
Odoribacter	1.16	0.91 to 1.48	0.23574	Not significant	0.99833	Not significant	0.00394898	-0.00713 to 0.01503	0.485005	Not significant	0.986056	Not significant
Odoribacter splanchnicus	1.52	1.05 to 2.20	0.0247345	Significant	0.632783	Not significant	-0.00247688	-0.01182 to 0.00687	0.603619	Not significant	0.986056	Not significant
Oscillibacter	1.03	0.76 to 1.40	0.852301	Not significant	0.99833	Not significant	-0.00364294	-0.01509 to 0.00780	0.532996	Not significant	0.986056	Not significant
Oscillospira	0.98	0.77 to 1.26	0.904984	Not significant	0.99833	Not significant	-0.00839176	-0.01751 to 0.00073	0.0718309	Borderline significant	0.846849	Not significant
Oxalobacter	0	N.A.	0.993231	Not significant	0.99833	Not significant	-0.00462067	-0.03485 to 0.02561	0.764589	Not significant	0.986056	Not significant
Oxalobacter formigenes	1.1	0.86 to 1.40	0.44257	Not significant	0.99833	Not significant	-0.00321819	-0.01259 to 0.00615	0.501092	Not significant	0.986056	Not significant
Parabacteroides	0.89	0.72 to 1.09	0.266208	Not significant	0.99833	Not significant	-0.000215627	-0.00665 to 0.00622	0.947625	Not significant	0.986056	Not significant
Parabacteroides distasonis	1.02	0.87 to 1.18	0.838878	Not significant	0.99833	Not significant	-0.00301243	-0.00874 to 0.00271	0.302783	Not significant	0.973025	Not significant
Parabacteroides goldsteinii	1.19	1.01 to 1.41	0.0393184	Significant	0.683535	Not significant	-0.00567317	-0.01312 to 0.00177	0.135892	Not significant	0.973025	Not significant
Parabacteroides johnsonii	1.03	0.83 to 1.29	0.762103	Not significant	0.99833	Not significant	-0.0039386	-0.01229 to 0.00441	0.355426	Not significant	0.97349	Not significant
Parabacteroides merdae	0.99	0.87 to 1.13	0.872598	Not significant	0.99833	Not significant	-0.0028028	-0.00779 to 0.00219	0.271226	Not significant	0.973025	Not significant
Paraprevotella	0.92	0.77 to 1.10	0.374668	Not significant	0.99833	Not significant	0.000715901	-0.00489 to 0.00632	0.802489	Not significant	0.986056	Not significant
Parasutterella	0.98	0.73 to 1.31	0.888576	Not significant	0.99833	Not significant	0.0197111	0.00980 to 0.02962	0.000107561	Significant	0.0240937	Significant
Parasutterella excrementihominis	1.05	0.87 to 1.25	0.62733	Not significant	0.99833	Not significant	-0.000314432	-0.00694 to 0.00631	0.925882	Not significant	0.986056	Not significant
Parasutterella secunda	0.01	N.A.	0.992933	Not significant	0.99833	Not significant	0.0114815	-0.01193 to 0.03489	0.336813	Not significant	0.97349	Not significant
Peptococcus	1.12	0.85 to 1.46	0.425139	Not significant	0.99833	Not significant	0.00287709	-0.00788 to 0.01363	0.600196	Not significant	0.986056	Not significant
Phascolarctobacterium	1.09	0.90 to 1.32	0.398542	Not significant	0.99833	Not significant	0.00507918	-0.00270 to 0.01286	0.201152	Not significant	0.973025	Not significant
Phascolarctobacterium faecium	0.97	0.82 to 1.14	0.692057	Not significant	0.99833	Not significant	-0.00028198	-0.00623 to 0.00567	0.925997	Not significant	0.986056	Not significant
Phascolarctobacterium succinatutens	0.97	0.75 to 1.26	0.818255	Not significant	0.99833	Not significant	0.00138032	-0.00748 to 0.01024	0.760211	Not significant	0.986056	Not significant
Phocea massiliensis	1.45	0.9 to 2.32	0.126232	Not significant	0.99833	Not significant	0.0242008	0.00316 to 0.04524	0.0245127	Significant	0.846849	Not significant
Prevotella 2	0	N.A.	0.991376	Not significant	0.99833	Not significant	0.00884688	-0.00779 to 0.02548	0.297675	Not significant	0.973025	Not significant
Prevotella 7	1.01	0.83 to 1.23	0.911981	Not significant	0.99833	Not significant	-0.00263065	-0.01017 to 0.00491	0.494385	Not significant	0.986056	Not significant
Prevotella 9	0.89	0.74 to 1.07	0.20903	Not significant	0.99833	Not significant	0.00291432	-0.00216 to 0.00799	0.261012	Not significant	0.973025	Not significant
Prevotella 9 copri	0.98	0.84 to 1.14	0.768862	Not significant	0.99833	Not significant	0.00288072	-0.00240 to 0.00816	0.285597	Not significant	0.973025	Not significant
Prevotellaceae NK3B31 group	1.02	0.77 to 1.35	0.876428	Not significant	0.99833	Not significant	-0.000461108	-0.01101 to 0.01009	0.931775	Not significant	0.986056	Not significant
Pseudomonas	0.98	0.52 to 1.87	0.962734	Not significant	0.99833	Not significant	0.0111858	-0.01463 to 0.03700	0.396068	Not significant	0.986056	Not significant
Pygmaiobacter	0.97	0.46 to 2.02	0.927815	Not significant	0.99833	Not significant	-0.0344453	-0.06124 to -0.00765	0.0119817	Significant	0.846849	Not significant
Romboutsia	1.09	0.87 to 1.35	0.458897	Not significant	0.99833	Not significant	0.00274106	-0.00537 to 0.01085	0.508068	Not significant	0.986056	Not significant
Romboutsia sedimentorum	1.18	0.92 to 1.50	0.188518	Not significant	0.99833	Not significant	0.0071138	-0.00496 to 0.01918	0.248467	Not significant	0.973025	Not significant
Roseburia	0.94	0.80 to 1.12	0.488531	Not significant	0.99833	Not significant	-0.000404384	-0.00667 to 0.00586	0.899395	Not significant	0.986056	Not significant
Roseburia hominis	0.92	0.77 to 1.09	0.341686	Not significant	0.99833	Not significant	-0.00320656	-0.0100 to 0.00358	0.355023	Not significant	0.97349	Not significant
Roseburia intestinalis	1.06	0.90 to 1.24	0.466483	Not significant	0.99833	Not significant	0.00624809	0.00033 to 0.01217	0.0389558	Significant	0.846849	Not significant
Roseburia inulinivorans	0.96	0.81 to 1.14	0.648374	Not significant	0.99833	Not significant	0.00605266	-0.00079 to 0.01290	0.0835365	Borderline significant	0.850554	Not significant
Ruminiclostridium	1.19	0.76 to 1.85	0.441781	Not significant	0.99833	Not significant	-0.00819294	-0.02520 to 0.00881	0.345434	Not significant	0.97349	Not significant
Ruminiclostridium 1	1.14	0.85 to 1.53	0.365078	Not significant	0.99833	Not significant	-0.0115212	-0.02427 to 0.00123	0.0770047	Borderline significant	0.850554	Not significant
Ruminiclostridium 5	0.98	0.67 to 1.43	0.909608	Not significant	0.99833	Not significant	-0.00179572	-0.01594 to 0.01235	0.803555	Not significant	0.986056	Not significant
Ruminiclostridium 6	1.04	0.87 to 1.24	0.686625	Not significant	0.99833	Not significant	-0.00678992	-0.01356 to -0.00002	0.0497548	Significant	0.846849	Not significant
Ruminiclostridium 9	1.21	0.86 to 1.71	0.271098	Not significant	0.99833	Not significant	-0.00188581	-0.01429 to 0.01051	0.765748	Not significant	0.986056	Not significant
Ruminococcaceae NK4A214 group	1.36	1.02 to 1.80	0.0352137	Significant	0.683535	Not significant	-0.00632091	-0.01398 to 0.00134	0.106362	Not significant	0.952489	Not significant
Ruminococcaceae UCG 002	1.23	0.93 to 1.62	0.151837	Not significant	0.99833	Not significant	0.000391218	-0.00775 to 0.00853	0.924949	Not significant	0.986056	Not significant
Ruminococcaceae UCG 002 bacterium	1.11	0.92 to 1.34	0.278898	Not significant	0.99833	Not significant	-0.00234877	-0.00889 to 0.00419	0.481633	Not significant	0.986056	Not significant
Ruminococcaceae UCG 003	1.07	0.86 to 1.34	0.54488	Not significant	0.99833	Not significant	0.00372446	-0.00435 to 0.01179	0.366025	Not significant	0.97349	Not significant
Ruminococcaceae UCG 004	1.09	0.88 to 1.35	0.447439	Not significant	0.99833	Not significant	-0.0022277	-0.01062 to 0.00617	0.603224	Not significant	0.986056	Not significant
Ruminococcaceae UCG 005	1.34	0.98 to 1.83	0.0705533	Borderline significant	0.974929	Not significant	-0.000876347	-0.00981 to 0.00806	0.847649	Not significant	0.986056	Not significant
Ruminococcaceae UCG 007	0.85	0.55 to 1.30	0.45482	Not significant	0.99833	Not significant	-0.00679485	-0.01946 to 0.00588	0.293592	Not significant	0.973025	Not significant
Ruminococcaceae UCG 008	0.8	0.52 to 1.23	0.31606	Not significant	0.99833	Not significant	-0.00976418	-0.02099 to 0.00146	0.088606	Borderline significant	0.862945	Not significant
Ruminococcaceae UCG 009	1.05	0.80 to 1.38	0.728661	Not significant	0.99833	Not significant	0.00145053	-0.00832 to 0.01122	0.771223	Not significant	0.986056	Not significant
Ruminococcaceae UCG 010	1.18	0.95 to 1.46	0.139817	Not significant	0.99833	Not significant	-0.00287014	-0.00972 to 0.00398	0.411893	Not significant	0.986056	Not significant
Ruminococcaceae UCG 011	0.98	0.71 to 1.34	0.878852	Not significant	0.99833	Not significant	-0.0114245	-0.02291 to 0.00007	0.0517419	Borderline significant	0.846849	Not significant
Ruminococcaceae UCG 013	1.04	0.75 to 1.45	0.802037	Not significant	0.99833	Not significant	-0.00426786	-0.01601 to 0.00748	0.476579	Not significant	0.986056	Not significant
Ruminococcaceae UCG 014	1.01	0.86 to 1.17	0.944688	Not significant	0.99833	Not significant	-0.00200243	-0.00809 to 0.00408	0.519305	Not significant	0.986056	Not significant
Ruminococcus 1	0.98	0.83 to 1.16	0.835356	Not significant	0.99833	Not significant	0.000398894	-0.00586 to 0.00665	0.900555	Not significant	0.986056	Not significant
Ruminococcus 1 bicirculans	1.04	0.87 to 1.23	0.674759	Not significant	0.99833	Not significant	0.000562643	-0.00561 to 0.00674	0.858369	Not significant	0.986056	Not significant
Ruminococcus 1 callidus	1.04	0.86 to 1.25	0.68907	Not significant	0.99833	Not significant	-0.00424971	-0.01142 to 0.00292	0.245632	Not significant	0.973025	Not significant
Ruminococcus 1 champanellensis	1.17	0.88 to 1.56	0.29085	Not significant	0.99833	Not significant	0.00960397	-0.00493 to 0.02413	0.195634	Not significant	0.973025	Not significant
Ruminococcus 2	1.02	0.90 to 1.17	0.710228	Not significant	0.99833	Not significant	0.00330936	-0.00166 to 0.00828	0.191953	Not significant	0.973025	Not significant
Ruminococcus 2 bromii	0.99	0.86 to 1.13	0.846504	Not significant	0.99833	Not significant	-0.00284927	-0.00791 to 0.00221	0.270507	Not significant	0.973025	Not significant
Sanguibacteroides justesenii	0.91	0.37 to 2.25	0.84413	Not significant	0.99833	Not significant	-0.0106898	-0.04297 to 0.02159	0.516479	Not significant	0.986056	Not significant
Sellimonas	0.72	0.40 to 1.29	0.267812	Not significant	0.99833	Not significant	-0.00889842	-0.02449 to 0.00669	0.263611	Not significant	0.973025	Not significant
Sellimonas intestinalis	0.99	0.67 to 1.47	0.970155	Not significant	0.99833	Not significant	0.00222575	-0.01300 to 0.01745	0.774553	Not significant	0.986056	Not significant
Senegalimassilia	0	N.A.	0.99094	Not significant	0.99833	Not significant	0.0083881	-0.01924 to 0.03602	0.552065	Not significant	0.986056	Not significant
Senegalimassilia anaerobia	1.34	1.05 to 1.73	0.0204121	Significant	0.632783	Not significant	0.00561376	-0.00638 to 0.01761	0.359256	Not significant	0.97349	Not significant
Shuttleworthia	0.78	0.51 to 1.19	0.243208	Not significant	0.99833	Not significant	-0.00962413	-0.02143 to 0.00218	0.110557	Not significant	0.952489	Not significant
Slackia isoflavoniconvertens	1.4	1.05 to 1.87	0.0231461	Significant	0.632783	Not significant	0.00816474	-0.00651 to 0.02284	0.275876	Not significant	0.973025	Not significant
Solobacterium	0	N.A.	0.990559	Not significant	0.99833	Not significant	0.0121357	-0.00733 to 0.03160	0.222187	Not significant	0.973025	Not significant
Streptococcus	1.03	0.80 to 1.31	0.841459	Not significant	0.99833	Not significant	0.000263265	-0.00887 to 0.00939	0.954944	Not significant	0.986056	Not significant
Streptococcus mutans	0	N.A.	0.993126	Not significant	0.99833	Not significant	-0.00528671	-0.03662 to 0.02604	0.740942	Not significant	0.986056	Not significant
Subdoligranulum	1.13	0.82 to 1.56	0.460524	Not significant	0.99833	Not significant	-0.00470822	-0.01517 to 0.00575	0.378045	Not significant	0.984675	Not significant
Succiniclasticum	1.2	0.93 to 1.56	0.160628	Not significant	0.99833	Not significant	0.00818788	-0.00740 to 0.02377	0.30355	Not significant	0.973025	Not significant
Sutterella	0.92	0.77 to 1.10	0.367388	Not significant	0.99833	Not significant	0.000116519	-0.00600 to 0.00623	0.970213	Not significant	0.99168	Not significant
Sutterella wadsworthensis	1.05	0.87 to 1.26	0.630067	Not significant	0.99833	Not significant	0.00135694	-0.00528 to 0.00800	0.688948	Not significant	0.986056	Not significant
Terrisporobacter	0.99	0.82 to 1.20	0.926773	Not significant	0.99833	Not significant	-0.000753666	-0.00796 to 0.00645	0.83763	Not significant	0.986056	Not significant
Turicibacter sanguinis	1.05	0.85 to 1.30	0.66465	Not significant	0.99833	Not significant	-0.00072643	-0.00909 to 0.00764	0.864908	Not significant	0.986056	Not significant
Tyzzerella	0.96	0.75 to 1.24	0.767539	Not significant	0.99833	Not significant	0.00216879	-0.00679 to 0.01112	0.635132	Not significant	0.986056	Not significant
Tyzzerella 3	1.27	1.03 to 1.56	0.0279993	Significant	0.632783	Not significant	-0.00253279	-0.01123 to 0.00616	0.568188	Not significant	0.986056	Not significant
Tyzzerella 4	0.02	N.A.	0.994561	Not significant	0.99833	Not significant	0.022953	-0.01174 to 0.05764	0.195161	Not significant	0.973025	Not significant
UBA1819	0.89	0.68 to 1.16	0.386476	Not significant	0.99833	Not significant	-0.0113085	-0.02221 to -0.00040	0.0425172	Significant	0.846849	Not significant
UC5 1 2E3	0.95	0.72 to 1.24	0.681593	Not significant	0.99833	Not significant	-0.00293915	-0.01248 to 0.00660	0.546205	Not significant	0.986056	Not significant
Veillonella	1.09	0.89 to 1.33	0.390452	Not significant	0.99833	Not significant	-0.000559319	-0.00822 to 0.00710	0.886254	Not significant	0.986056	Not significant
Veillonella atypica	0.02	N.A.	0.99833	Not significant	0.99833	Not significant	N.A.	N.A.	N.A.		N.A.	Not significant
Victivallis	0.88	0.54 to 1.44	0.619704	Not significant	0.99833	Not significant	0.00192969	-0.01296 to 0.01681	0.799505	Not significant	0.986056	Not significant
Victivallis vadensis	1.21	0.72 to 2.03	0.476457	Not significant	0.99833	Not significant	-0.00368012	-0.02526 to 0.0179	0.738346	Not significant	0.986056	Not significant
Odds ratios and betas with corresponding 95% confidence intervals for glaucoma prevalence and intraocular pressure by taxa, analyzed using logistic regression and linear regression analyses, respectively.
All analyses were adjusted for age, sex, BMI, use of antibiotics, proton-pump inhibitors, lipid-lowering medications and antidiabetics, and technical covariates
(collection method [at home and send via regular mail vs. collected at the research centre], the season in which the sample was produced, the shipment batch and the sequencing batch).
N.A. = not available
P-value; threshold for significance was set at 0.05 and threshold for borderline significance was set at 0.10.
Q-value; P-value after adjusting for false discovery rate. Threshold for significance was set at 0.20.
