# Supplementary material for: Glaucoma Patients Have a Lower Abundance of Butyrate-Producing Taxa in the Gut
Source: Invest Ophthalmol Vis Sci. 2024 Feb 5;65(2):7. doi: 10.1167/iovs.65.2.7 (PMC10851784; doi:10.1167/iovs.65.2.7)
Supplement: Supplement 4 [file iovs-65-2-7_s004.xlsx]

## Sheet: Supplementary Table S6
Supplementary Table S6. Meta-analyzed associations (results of discovery cohort with results of the TwinsUK) of taxa with glaucoma prevalence and intraocular pressure
			GLAUCOMA PREVALENCE						INTRAOCULAR PRESSURE
Taxa	Odds ratio	95% confidence interval	P-value	Significance level	Q-value	Significance level	Beta	95% confidence interval	P-value	Significance level	Q-value	Significance level
Acidaminococcus intestini	0.85	0.63 to 1.14	0.271625	Not significant	0.975224	Not significant	-0.00428467	-0.01235 to 0.00378	0.297706	Not significant	0.816845	Not significant
Adlercreutzia	1.02	0.70 to 1.50	0.920448	Not significant	0.984841	Not significant	-0.00701697	-0.01812 to 0.00409	0.215603	Not significant	0.816845	Not significant
Agathobacter	0.99	0.89 to 1.10	0.81878	Not significant	0.984841	Not significant	-3.19764e-05	-0.00571 to 0.00565	0.991198	Not significant	0.991797	Not significant
Akkermansia	1.04	0.90 to 1.20	0.583306	Not significant	0.975224	Not significant	-0.00346546	-0.01015 to 0.00322	0.309923	Not significant	0.816845	Not significant
Akkermansia muciniphila	1.03	0.94 to 1.14	0.499441	Not significant	0.975224	Not significant	-0.000319646	-0.00419 to 0.00355	0.871366	Not significant	0.991797	Not significant
Alistipes	1.05	0.95 to 1.15	0.374289	Not significant	0.975224	Not significant	-0.00361636	-0.00779 to 0.00056	0.0896498	Borderline significant	0.700223	Not significant
Alistipes finegoldii	0.98	0.87 to 1.10	0.692749	Not significant	0.975224	Not significant	-0.00417894	-0.01566 to 0.00730	0.475573	Not significant	0.891785	Not significant
Alistipes ihumii	0.97	0.71 to 1.32	0.848076	Not significant	0.984841	Not significant	-0.00316746	-0.00936 to 0.00303	0.316294	Not significant	0.816845	Not significant
Alistipes indistinctus	1.16	1.00 to 1.35	0.0502501	Borderline significant	0.975224	Not significant	0.00118309	-0.00507 to 0.00743	0.710649	Not significant	0.991797	Not significant
Alistipes inops	1.1	0.99 to 1.23	0.0858101	Borderline significant	0.975224	Not significant	0.0008293	-0.00345 to 0.00511	0.703851	Not significant	0.991797	Not significant
Alistipes massiliensis	1.02	0.88 to 1.19	0.78302	Not significant	0.981745	Not significant	0.00340683	-0.00289 to 0.00970	0.288818	Not significant	0.816845	Not significant
Alistipes obesi	1.08	0.90 to 1.28	0.425369	Not significant	0.975224	Not significant	-0.00554481	-0.01073 to -0.00036	0.0360881	Significant	0.627377	Not significant
Alistipes putredinis	1.02	0.93 to 1.11	0.661551	Not significant	0.975224	Not significant	-0.00323184	-0.00689 to 0.00043	0.083369	Borderline significant	0.700223	Not significant
Alistipes shahii	1.14	0.82 to 1.59	0.44439	Not significant	0.975224	Not significant	-0.00408344	-0.00870 to 0.00053	0.0829282	Borderline significant	0.700223	Not significant
Allisonella histaminiformans	1.26	0.75 to 2.11	0.37608	Not significant	0.975224	Not significant	0.00656513	-0.00569 to 0.01882	0.293879	Not significant	0.816845	Not significant
Alloprevotella	1.03	0.89 to 1.19	0.671196	Not significant	0.975224	Not significant	6.32425e-05	-0.00600 to 0.00612	0.983676	Not significant	0.991797	Not significant
Anaerofilum	0.81	0.31 to 2.09	0.657197	Not significant	0.975224	Not significant	-0.00138378	-0.01038 to 0.00761	0.763028	Not significant	0.991797	Not significant
Anaeroplasma	0.97	0.79 to 1.17	0.721916	Not significant	0.975224	Not significant	-0.00409001	-0.01129 to 0.00311	0.265628	Not significant	0.816845	Not significant
Anaerosporobacter	0.85	0.72 to 1.02	0.0798662	Borderline significant	0.975224	Not significant	-0.0035404	-0.02079 to 0.01371	0.687439	Not significant	0.991797	Not significant
Anaerostipes	0.98	0.89 to 1.09	0.720896	Not significant	0.975224	Not significant	0.000451851	-0.00452 to 0.00542	0.858511	Not significant	0.991797	Not significant
Anaerostipes hadrus	1.03	0.86 to 1.24	0.71705	Not significant	0.975224	Not significant	-0.00297881	-0.01001 to 0.00405	0.406024	Not significant	0.857902	Not significant
Anaerotruncus	0.93	0.64 to 1.34	0.694514	Not significant	0.975224	Not significant	0.0012522	-0.01205 to 0.01455	0.853609	Not significant	0.991797	Not significant
Anaerotruncus colihominis	1.14	0.82 to 1.57	0.442112	Not significant	0.975224	Not significant	0.00324707	-0.01057 to 0.01706	0.645016	Not significant	0.991797	Not significant
Anaerotruncus rubiinfantis	1.35	0.93 to 1.95	0.112558	Not significant	0.975224	Not significant	-0.00303562	-0.02829 to 0.02222	0.813772	Not significant	0.991797	Not significant
Bacteroides	1.03	0.92 to 1.15	0.617375	Not significant	0.975224	Not significant	0.00140487	-0.00397 to 0.00678	0.608437	Not significant	0.989257	Not significant
Bacteroides caccae	0.96	0.80 to 1.15	0.679803	Not significant	0.975224	Not significant	-0.000568067	-0.00425 to 0.00311	0.762306	Not significant	0.991797	Not significant
Bacteroides clarus	0.93	0.71 to 1.21	0.58278	Not significant	0.975224	Not significant	0.00102149	-0.00425 to 0.00630	0.70436	Not significant	0.991797	Not significant
Bacteroides coprocola	0.98	0.87 to 1.10	0.722108	Not significant	0.975224	Not significant	-0.003606	-0.00996 to 0.00275	0.26592	Not significant	0.816845	Not significant
Bacteroides coprophilus	1.06	0.86 to 1.29	0.598257	Not significant	0.975224	Not significant	0.00703228	-0.00258 to 0.01665	0.151734	Not significant	0.783428	Not significant
Bacteroides eggerthii	1	0.91 to 1.10	0.988763	Not significant	0.992241	Not significant	-0.00119631	-0.00558 to 0.00319	0.592846	Not significant	0.975211	Not significant
Bacteroides finegoldii	0.95	0.81 to 1.10	0.472364	Not significant	0.975224	Not significant	-0.00114922	-0.00738 to 0.00509	0.717935	Not significant	0.991797	Not significant
Bacteroides fragilis	1.17	1.02 to 1.35	0.0269588	Significant	0.975224	Not significant	-0.00261525	-0.00910 to 0.00387	0.429149	Not significant	0.858299	Not significant
Bacteroides intestinalis	0.97	0.85 to 1.10	0.613877	Not significant	0.975224	Not significant	0.00296901	-0.00583 to 0.01177	0.508456	Not significant	0.920394	Not significant
Bacteroides massiliensis	1.01	0.92 to 1.10	0.842236	Not significant	0.984841	Not significant	-9.83821e-05	-0.00667 to 0.00648	0.976599	Not significant	0.991797	Not significant
Bacteroides nordii	1.06	0.87 to 1.28	0.577867	Not significant	0.975224	Not significant	-0.00213892	-0.01004 to 0.00576	0.595483	Not significant	0.975211	Not significant
Bacteroides ovatus	0.99	0.87 to 1.14	0.940448	Not significant	0.984841	Not significant	-0.00274048	-0.00822 to 0.00274	0.32705	Not significant	0.816845	Not significant
Bacteroides plebeius	1.07	0.89 to 1.29	0.457105	Not significant	0.975224	Not significant	-0.00394781	-0.00871 to 0.00081	0.103954	Not significant	0.711926	Not significant
Bacteroides salyersiae	0.99	0.85 to 1.14	0.858339	Not significant	0.984841	Not significant	-3.24796e-05	-0.00622 to 0.00616	0.991797	Not significant	0.991797	Not significant
Bacteroides thetaiotaomicron	1.07	0.88 to 1.31	0.490033	Not significant	0.975224	Not significant	0.00228233	-0.00327 to 0.00783	0.420025	Not significant	0.858299	Not significant
Bacteroides uniformis	1.03	0.94 to 1.14	0.486796	Not significant	0.975224	Not significant	-0.0020852	-0.00625 to 0.00208	0.326103	Not significant	0.816845	Not significant
Bacteroides vulgatus	1.09	1.00 to 1.18	0.0474479	Significant	0.975224	Not significant	-0.000575541	-0.00388 to 0.00273	0.732842	Not significant	0.991797	Not significant
Barnesiella	1.05	0.94 to 1.16	0.390035	Not significant	0.975224	Not significant	-0.00224863	-0.00682 to 0.00232	0.335056	Not significant	0.816845	Not significant
Barnesiella intestinihominis	1.04	0.92 to 1.18	0.520397	Not significant	0.975224	Not significant	0.00078542	-0.01045 to 0.01202	0.890985	Not significant	0.991797	Not significant
Bifidobacterium	1.11	0.90 to 1.37	0.346838	Not significant	0.975224	Not significant	-0.00284546	-0.00659 to 0.00090	0.136777	Not significant	0.776307	Not significant
Bifidobacterium animalis	0.93	0.63 to 1.37	0.715791	Not significant	0.975224	Not significant	-0.00380256	-0.01186 to 0.00426	0.355047	Not significant	0.817231	Not significant
Bifidobacterium bifidum	1.19	0.95 to 1.50	0.129354	Not significant	0.975224	Not significant	-0.000336036	-0.00843 to 0.00776	0.935161	Not significant	0.991797	Not significant
Bifidobacterium longum	1.08	0.96 to 1.21	0.188345	Not significant	0.975224	Not significant	-0.0329663	-0.10758 to 0.04164	0.386489	Not significant	0.842762	Not significant
Bilophila	1.05	0.83 to 1.34	0.666889	Not significant	0.975224	Not significant	0.00253012	-0.00618 to 0.01124	0.569225	Not significant	0.968079	Not significant
Bilophila wadsworthia	1.03	0.90 to 1.18	0.687035	Not significant	0.975224	Not significant	-0.000978605	-0.00763 to 0.00567	0.773032	Not significant	0.991797	Not significant
Blautia	0.95	0.83 to 1.09	0.44898	Not significant	0.975224	Not significant	-0.00681172	-0.01470 to 0.00108	0.0907267	Borderline significant	0.700223	Not significant
Blautia faecis	0.99	0.88 to 1.11	0.84763	Not significant	0.984841	Not significant	-0.00668728	-0.01243 to -0.00095	0.0224402	Significant	0.461045	Not significant
Blautia massiliensis	1	0.90 to 1.12	0.974357	Not significant	0.987465	Not significant	-0.000659412	-0.00610 to 0.00478	0.812328	Not significant	0.991797	Not significant
Blautia obeum	1.14	0.82 to 1.58	0.44186	Not significant	0.975224	Not significant	-0.00259857	-0.00772 to 0.00253	0.320256	Not significant	0.816845	Not significant
Blautia stercoris	1.01	0.88 to 1.16	0.863446	Not significant	0.984841	Not significant	0.00115235	-0.00410 to 0.00641	0.667484	Not significant	0.991797	Not significant
Butyricicoccus	0.95	0.85 to 1.06	0.377971	Not significant	0.975224	Not significant	0.000196546	-0.00610 to 0.00650	0.951243	Not significant	0.991797	Not significant
Butyricimonas	1.05	0.92 to 1.20	0.49645	Not significant	0.975224	Not significant	-0.00313164	-0.00931 to 0.00305	0.320508	Not significant	0.816845	Not significant
Butyricimonas virosa	0.96	0.80 to 1.15	0.647854	Not significant	0.975224	Not significant	0.00141629	-0.00620 to 0.00903	0.715456	Not significant	0.991797	Not significant
Butyrivibrio	0.72	0.51 to 1.01	0.0589495	Borderline significant	0.975224	Not significant	-0.0129217	-0.02272 to -0.00313	0.00973142	Significant	0.442065	Not significant
Butyrivibrio crossotus	1.1	1.00 to 1.22	0.0584528	Borderline significant	0.975224	Not significant	-0.00442265	-0.01098 to 0.00213	0.185883	Not significant	0.801187	Not significant
CAG 352	1.09	0.81 to 1.47	0.566927	Not significant	0.975224	Not significant	-0.000141972	-0.01153 to 0.01125	0.980506	Not significant	0.991797	Not significant
CAG 56	1.04	0.94 to 1.16	0.43225	Not significant	0.975224	Not significant	-0.00427445	-0.00860 to 0.00005	0.0525546	Borderline significant	0.700223	Not significant
CAG 873	0.98	0.79 to 1.22	0.858263	Not significant	0.984841	Not significant	-0.000348691	-0.00930 to 0.00860	0.939114	Not significant	0.991797	Not significant
Candidatus soleaferrea	0.78	0.58 to 1.05	0.100847	Not significant	0.975224	Not significant	-0.00143255	-0.01093 to 0.00806	0.767464	Not significant	0.991797	Not significant
Caproiciproducens	0.89	0.73 to 1.07	0.219915	Not significant	0.975224	Not significant	-0.0136233	-0.02206 to -0.00519	0.0015465	Significant	0.174755	Significant
Catenibacterium	1.17	0.93 to 1.48	0.175852	Not significant	0.975224	Not significant	-0.00639914	-0.01351 to 0.00072	0.0779752	Borderline significant	0.700223	Not significant
Christensenellaceae R7 group	1.1	0.84 to 1.44	0.501992	Not significant	0.975224	Not significant	-0.00379529	-0.00818 to 0.00059	0.0901103	Borderline significant	0.700223	Not significant
Cloacibacillus evryensis	1.01	0.55 to 1.85	0.96617	Not significant	0.984841	Not significant	-0.0080465	-0.02516 to 0.00906	0.356687	Not significant	0.817231	Not significant
Clostridium sensu stricto 1	0.98	0.89 to 1.09	0.757814	Not significant	0.981745	Not significant	-0.000716587	-0.00942 to 0.00799	0.871836	Not significant	0.991797	Not significant
Clostridium sensu stricto 1 paraputrificum	1.02	0.79 to 1.31	0.884473	Not significant	0.984841	Not significant	0.000617515	-0.00996 to 0.01120	0.908925	Not significant	0.991797	Not significant
Collinsella aerofaciens	0.93	0.74 to 1.17	0.534904	Not significant	0.975224	Not significant	-0.00301728	-0.00796 to 0.00192	0.23143	Not significant	0.816845	Not significant
Coprobacillus cateniformis	0.93	0.64 to 1.36	0.708255	Not significant	0.975224	Not significant	-0.00523963	-0.01601 to 0.00553	0.340363	Not significant	0.817231	Not significant
Coprobacter	0.95	0.80 to 1.12	0.531907	Not significant	0.975224	Not significant	0.00727101	-0.00020 to 0.01475	0.0566146	Borderline significant	0.700223	Not significant
Coprobacter secundus	1.09	0.90 to 1.33	0.383064	Not significant	0.975224	Not significant	0.000994519	-0.00971 to 0.01170	0.855574	Not significant	0.991797	Not significant
Coprococcus 1	0.74	0.58 to 0.94	0.0146706	Significant	0.975224	Not significant	-0.00361437	-0.01132 to 0.00409	0.357991	Not significant	0.817231	Not significant
Coprococcus 1 catus	1.08	0.95 to 1.22	0.251988	Not significant	0.975224	Not significant	-0.00367254	-0.00881 to 0.00146	0.160789	Not significant	0.783428	Not significant
Coprococcus 2	1.01	0.92 to 1.10	0.909842	Not significant	0.984841	Not significant	0.00179018	-0.00182 to 0.00540	0.330535	Not significant	0.816845	Not significant
Coprococcus 2 eutactus	1.03	0.95 to 1.13	0.432294	Not significant	0.975224	Not significant	-0.000796504	-0.00426 to 0.00266	0.651826	Not significant	0.991797	Not significant
Coprococcus 3 comes	0.96	0.86 to 1.07	0.467158	Not significant	0.975224	Not significant	-0.00614059	-0.01115 to -0.00114	0.0161878	Significant	0.442065	Not significant
Defluviitaleaceae UCG 011	0.88	0.72 to 1.08	0.220893	Not significant	0.975224	Not significant	-0.00747728	-0.01459 to -0.00036	0.0393593	Significant	0.635372	Not significant
Desulfovibrio	1.05	0.94 to 1.17	0.39895	Not significant	0.975224	Not significant	0.00195605	-0.00266 to 0.00657	0.406175	Not significant	0.857902	Not significant
Desulfovibrio fairfieldensis	0.9	0.45 to 1.81	0.771403	Not significant	0.981745	Not significant	-0.0122587	-0.02530 to 0.00078	0.0654412	Borderline significant	0.700223	Not significant
Dialister	0.98	0.84 to 1.14	0.768165	Not significant	0.981745	Not significant	-0.000259178	-0.01043 to 0.00992	0.96018	Not significant	0.991797	Not significant
Dialister invisus	1.01	0.91 to 1.11	0.892161	Not significant	0.984841	Not significant	-0.00013688	-0.00713 to 0.00685	0.969387	Not significant	0.991797	Not significant
Dialister succinatiphilus	0.64	0.15 to 2.69	0.539065	Not significant	0.975224	Not significant	0.00452119	-0.01643 to 0.02548	0.67238	Not significant	0.991797	Not significant
Dorea	1	0.87 to 1.13	0.943004	Not significant	0.984841	Not significant	-0.00241048	-0.00805 to 0.00323	0.401994	Not significant	0.857902	Not significant
Dorea formicigenerans	1.03	0.90 to 1.17	0.710263	Not significant	0.975224	Not significant	-0.00292084	-0.00875 to 0.00291	0.325804	Not significant	0.816845	Not significant
Dorea longicatena	0.97	0.88 to 1.08	0.576798	Not significant	0.975224	Not significant	-0.0040321	-0.00867 to 0.00061	0.0886536	Borderline significant	0.700223	Not significant
DTU089	1.04	0.90 to 1.22	0.576953	Not significant	0.975224	Not significant	0.000297799	-0.00567 to 0.00626	0.922069	Not significant	0.991797	Not significant
Eggerthella lenta	1.05	0.82 to 1.34	0.704496	Not significant	0.975224	Not significant	-0.00692739	-0.01613 to 0.00227	0.140066	Not significant	0.776307	Not significant
Eisenbergiella massiliensis	1.12	0.83 to 1.50	0.476079	Not significant	0.975224	Not significant	-0.00603044	-0.01872 to 0.00666	0.351494	Not significant	0.817231	Not significant
Eisenbergiella tayi	1.12	0.92 to 1.37	0.26619	Not significant	0.975224	Not significant	-0.00289681	-0.01236 to 0.00657	0.548629	Not significant	0.952778	Not significant
Enterorhabdus	0.95	0.77 to 1.18	0.654598	Not significant	0.975224	Not significant	-0.0039093	-0.01135 to 0.00353	0.303157	Not significant	0.816845	Not significant
Epulopiscium	1.08	0.80 to 1.46	0.604313	Not significant	0.975224	Not significant	-0.00158979	-0.01543 to 0.01225	0.821877	Not significant	0.991797	Not significant
Erysipelatoclostridium	0.98	0.81 to 1.17	0.804853	Not significant	0.984841	Not significant	-0.00175919	-0.01230 to 0.00878	0.743492	Not significant	0.991797	Not significant
Erysipelotrichaceae UCG 003	0.99	0.88 to 1.12	0.921723	Not significant	0.984841	Not significant	0.000129969	-0.00441 to 0.00467	0.955276	Not significant	0.991797	Not significant
Escherichia Shigella	0.99	0.90 to 1.08	0.786265	Not significant	0.981745	Not significant	-0.00230725	-0.00569 to 0.00108	0.181438	Not significant	0.801187	Not significant
Faecalibacterium	0.95	0.86 to 1.05	0.303288	Not significant	0.975224	Not significant	-0.000464498	-0.01102 to 0.01009	0.931254	Not significant	0.991797	Not significant
Faecalibacterium CM04 06	1	0.90 to 1.12	0.957455	Not significant	0.984841	Not significant	-0.00175483	-0.00567 to 0.00216	0.380177	Not significant	0.842352	Not significant
Faecalibacterium prausnitzii	1.07	0.97 to 1.19	0.18224	Not significant	0.975224	Not significant	-0.00145535	-0.00578 to 0.00286	0.509067	Not significant	0.920394	Not significant
Family XIII AD3011 group	0.98	0.85 to 1.13	0.779402	Not significant	0.981745	Not significant	-0.00733115	-0.01578 to 0.00112	0.0890104	Borderline significant	0.700223	Not significant
Family XIII UCG 001	1.07	0.91 to 1.25	0.414236	Not significant	0.975224	Not significant	-0.00262055	-0.00857 to 0.00333	0.38782	Not significant	0.842762	Not significant
FD2005	0.98	0.56 to 1.71	0.938279	Not significant	0.984841	Not significant	0.00200665	-0.01516 to 0.01917	0.818788	Not significant	0.991797	Not significant
Flavonifractor	0.76	0.58 to 1.02	0.0642227	Borderline significant	0.975224	Not significant	-0.00517903	-0.01289 to 0.00253	0.187889	Not significant	0.801187	Not significant
Flavonifractor plautii	1	0.80 to 1.25	0.992241	Not significant	0.992241	Not significant	0.00177672	-0.00444 to 0.00799	0.575197	Not significant	0.968079	Not significant
Fournierella	1.2	0.97 to 1.49	0.0951124	Borderline significant	0.975224	Not significant	-0.00166292	-0.00965 to 0.00632	0.683183	Not significant	0.991797	Not significant
Fusicatenibacter saccharivorans	1.06	0.95 to 1.19	0.285333	Not significant	0.975224	Not significant	0.000377447	-0.00486 to 0.00561	0.887616	Not significant	0.991797	Not significant
GCA 900066225	0.94	0.74 to 1.20	0.61818	Not significant	0.975224	Not significant	-0.00200276	-0.00827 to 0.00427	0.531347	Not significant	0.939021	Not significant
GCA 900066575	0.99	0.84 to 1.16	0.890462	Not significant	0.984841	Not significant	-0.000751849	-0.01412 to 0.01262	0.912251	Not significant	0.991797	Not significant
Granulicatella	0.84	0.49 to 1.44	0.529093	Not significant	0.975224	Not significant	-0.0115172	-0.03184 to 0.00880	0.266635	Not significant	0.816845	Not significant
Haemophilus	1.02	0.88 to 1.19	0.778452	Not significant	0.981745	Not significant	-0.00274199	-0.01236 to 0.00688	0.576316	Not significant	0.968079	Not significant
Holdemanella	0.97	0.86 to 1.09	0.625999	Not significant	0.975224	Not significant	0.000552314	-0.00348 to 0.00458	0.788094	Not significant	0.991797	Not significant
Holdemanella biformis	0.86	0.65 to 1.15	0.322153	Not significant	0.975224	Not significant	-0.00307166	-0.01103 to 0.00488	0.44913	Not significant	0.875028	Not significant
Holdemania filiformis	0.81	0.29 to 2.25	0.686448	Not significant	0.975224	Not significant	0.00378994	-0.00589 to 0.01347	0.443048	Not significant	0.87291	Not significant
Howardella	0.79	0.62 to 1.00	0.0475729	Significant	0.975224	Not significant	0.0002361	-0.00703 to 0.00750	0.949189	Not significant	0.991797	Not significant
Hungatella hathewayi	0.94	0.75 to 1.19	0.634719	Not significant	0.975224	Not significant	-0.00851671	-0.01723 to 0.00020	0.0554412	Borderline significant	0.700223	Not significant
Hydrogenoanaerobacterium	0.98	0.80 to 1.22	0.876643	Not significant	0.984841	Not significant	0.000435661	-0.00833 to 0.00920	0.922424	Not significant	0.991797	Not significant
Intestinibacter bartlettii	1.02	0.92 to 1.12	0.768527	Not significant	0.981745	Not significant	-0.00371729	-0.00761 to 0.00018	0.061384	Borderline significant	0.700223	Not significant
Intestinimonas	1.02	0.90 to 1.17	0.721896	Not significant	0.975224	Not significant	-0.00321881	-0.00841 to 0.00197	0.224306	Not significant	0.816845	Not significant
Intestinimonas butyriciproducens	1.01	0.79 to 1.30	0.926459	Not significant	0.984841	Not significant	-0.00633026	-0.01611 to 0.00345	0.204503	Not significant	0.81363	Not significant
Klebsiella	0.89	0.70 to 1.15	0.385749	Not significant	0.975224	Not significant	-0.00643864	-0.01939 to 0.00651	0.329801	Not significant	0.816845	Not significant
Lachnoclostridium	1	0.89 to 1.13	0.951481	Not significant	0.984841	Not significant	0.00327842	-0.00239 to 0.00895	0.256859	Not significant	0.816845	Not significant
Lachnospira	0.98	0.89 to 1.08	0.664762	Not significant	0.975224	Not significant	-0.00410314	-0.00987 to 0.00167	0.163335	Not significant	0.783428	Not significant
Lachnospira pectinoschiza	1.02	0.91 to 1.14	0.763455	Not significant	0.981745	Not significant	0.00106849	-0.00348 to 0.00562	0.645579	Not significant	0.991797	Not significant
Lachnospiraceae FCS020 group	1.06	0.92 to 1.22	0.433269	Not significant	0.975224	Not significant	-0.000815943	-0.01203 to 0.01040	0.886635	Not significant	0.991797	Not significant
Lachnospiraceae FCS020 group bacterium	0.89	0.74 to 1.06	0.196445	Not significant	0.975224	Not significant	0.000944356	-0.00548 to 0.00737	0.773222	Not significant	0.991797	Not significant
Lachnospiraceae ND3007 group	1.06	0.93 to 1.21	0.358698	Not significant	0.975224	Not significant	-0.000120811	-0.00678 to 0.00653	0.971618	Not significant	0.991797	Not significant
Lachnospiraceae NK4A136 group	1.05	0.94 to 1.17	0.409994	Not significant	0.975224	Not significant	-0.00416152	-0.00927 to 0.00095	0.110539	Not significant	0.734761	Not significant
Lachnospiraceae NK4B4 group	1.17	0.94 to 1.46	0.152349	Not significant	0.975224	Not significant	-0.00189082	-0.01116 to 0.00738	0.689385	Not significant	0.991797	Not significant
Lachnospiraceae UCG 001	0.97	0.87 to 1.08	0.602081	Not significant	0.975224	Not significant	-0.00412591	-0.00981 to 0.00156	0.154904	Not significant	0.783428	Not significant
Lachnospiraceae UCG 001 bacterium	0.99	0.83 to 1.18	0.901885	Not significant	0.984841	Not significant	0.00118959	-0.00718 to 0.00956	0.780671	Not significant	0.991797	Not significant
Lachnospiraceae UCG 003	1	0.85 to 1.17	0.962125	Not significant	0.984841	Not significant	-0.00591144	-0.01361 to 0.00179	0.132249	Not significant	0.776307	Not significant
Lachnospiraceae UCG 004	1.06	0.95 to 1.20	0.303523	Not significant	0.975224	Not significant	-0.000110583	-0.00503 to 0.00481	0.964846	Not significant	0.991797	Not significant
Lachnospiraceae UCG 008	1.07	0.92 to 1.25	0.35294	Not significant	0.975224	Not significant	-0.00051525	-0.01529 to 0.01426	0.945503	Not significant	0.991797	Not significant
Lachnospiraceae UCG 010	1.01	0.87 to 1.18	0.878633	Not significant	0.984841	Not significant	-0.000573635	-0.00853 to 0.00738	0.887586	Not significant	0.991797	Not significant
Lactobacillus	1.14	0.95 to 1.36	0.162158	Not significant	0.975224	Not significant	-0.00727298	-0.01502 to 0.00048	0.0658047	Borderline significant	0.700223	Not significant
Lactobacillus delbrueckii	0.9	0.68 to 1.18	0.430195	Not significant	0.975224	Not significant	-0.00308478	-0.01167 to 0.00550	0.481406	Not significant	0.891785	Not significant
Lactococcus	0.88	0.66 to 1.16	0.367137	Not significant	0.975224	Not significant	-0.000365588	-0.02023 to 0.01950	0.971226	Not significant	0.991797	Not significant
Marvinbryantia	0.97	0.86 to 1.09	0.593858	Not significant	0.975224	Not significant	-0.00310349	-0.00784 to 0.00164	0.19934	Not significant	0.81363	Not significant
Megamonas	1.01	0.74 to 1.38	0.965949	Not significant	0.984841	Not significant	-0.000889536	-0.02862 to 0.02684	0.949868	Not significant	0.991797	Not significant
Megasphaera	0.99	0.70 to 1.41	0.955376	Not significant	0.984841	Not significant	0.00140243	-0.01000 to 0.01281	0.809511	Not significant	0.991797	Not significant
Merdibacter	1.1	0.72 to 1.66	0.66824	Not significant	0.975224	Not significant	-0.0015667	-0.01040 to 0.00726	0.727993	Not significant	0.991797	Not significant
Mogibacterium	0.83	0.58 to 1.21	0.334093	Not significant	0.975224	Not significant	0.000499329	-0.01000 to 0.01100	0.925768	Not significant	0.991797	Not significant
Negativibacillus	0.95	0.82 to 1.10	0.505958	Not significant	0.975224	Not significant	-0.000868511	-0.00656 to 0.00482	0.764751	Not significant	0.991797	Not significant
Negativibacillus massiliensis	1.18	0.86 to 1.61	0.312001	Not significant	0.975224	Not significant	0.000136314	-0.00868 to 0.00895	0.975826	Not significant	0.991797	Not significant
Odoribacter	1.1	0.89 to 1.35	0.386454	Not significant	0.975224	Not significant	-0.00171527	-0.01933 to 0.01589	0.8486	Not significant	0.991797	Not significant
Odoribacter splanchnicus	1.22	0.85 to 1.74	0.285535	Not significant	0.975224	Not significant	-0.00131612	-0.00687 to 0.00424	0.642233	Not significant	0.991797	Not significant
Oscillibacter	1.1	0.96 to 1.25	0.166182	Not significant	0.975224	Not significant	-0.00292644	-0.00874 to 0.00289	0.324033	Not significant	0.816845	Not significant
Oscillospira	0.99	0.86 to 1.14	0.882345	Not significant	0.984841	Not significant	-0.00373154	-0.01272 to 0.00526	0.415876	Not significant	0.858299	Not significant
Oxalobacter	0.68	0.46 to 1.01	0.0556064	Borderline significant	0.975224	Not significant	-0.00664272	-0.02018 to 0.00689	0.336135	Not significant	0.816845	Not significant
Oxalobacter formigenes	1.08	0.85 to 1.36	0.543263	Not significant	0.975224	Not significant	-0.00332566	-0.01233 to 0.00568	0.46926	Not significant	0.891199	Not significant
Parabacteroides	0.98	0.84 to 1.15	0.828393	Not significant	0.984841	Not significant	0.000631529	-0.00408 to 0.00534	0.79262	Not significant	0.991797	Not significant
Parabacteroides distasonis	1.1	0.95 to 1.28	0.202498	Not significant	0.975224	Not significant	-0.0025128	-0.00664 to 0.00161	0.23252	Not significant	0.816845	Not significant
Parabacteroides goldsteinii	1.05	0.82 to 1.35	0.690008	Not significant	0.975224	Not significant	-0.00660932	-0.01213 to -0.00108	0.0190558	Significant	0.442065	Not significant
Parabacteroides johnsonii	1.01	0.83 to 1.21	0.957082	Not significant	0.984841	Not significant	-0.00325575	-0.01045 to 0.00394	0.375261	Not significant	0.839693	Not significant
Parabacteroides merdae	0.97	0.89 to 1.06	0.505494	Not significant	0.975224	Not significant	-0.00185588	-0.00552 to 0.00181	0.321197	Not significant	0.816845	Not significant
Paraprevotella	0.97	0.88 to 1.07	0.576487	Not significant	0.975224	Not significant	-0.001772	-0.00653 to 0.00299	0.465767	Not significant	0.891199	Not significant
Parasutterella	1.04	0.89 to 1.21	0.649511	Not significant	0.975224	Not significant	0.00998525	-0.00873 to 0.02870	0.295808	Not significant	0.816845	Not significant
Parasutterella excrementihominis	1.03	0.90 to 1.17	0.689513	Not significant	0.975224	Not significant	-0.00164525	-0.00707 to 0.00378	0.552274	Not significant	0.952778	Not significant
Parasutterella secunda	0.97	0.60 to 1.55	0.890243	Not significant	0.984841	Not significant	0.000152598	-0.02095 to 0.02126	0.988693	Not significant	0.991797	Not significant
Peptococcus	1.03	0.87 to 1.23	0.708061	Not significant	0.975224	Not significant	0.00166443	-0.00499 to 0.00832	0.624026	Not significant	0.991797	Not significant
Phascolarctobacterium	1	0.87 to 1.13	0.940966	Not significant	0.984841	Not significant	-0.000635488	-0.01130 to 0.01003	0.907016	Not significant	0.991797	Not significant
Phascolarctobacterium faecium	1.04	0.92 to 1.17	0.532834	Not significant	0.975224	Not significant	0.000507922	-0.00384 to 0.00486	0.819097	Not significant	0.991797	Not significant
Phascolarctobacterium succinatutens	1.04	0.90 to 1.21	0.56645	Not significant	0.975224	Not significant	-0.002788	-0.01052 to 0.00494	0.47971	Not significant	0.891785	Not significant
Phocea massiliensis	1.27	0.86 to 1.86	0.231691	Not significant	0.975224	Not significant	0.00522006	-0.03227 to 0.04271	0.784906	Not significant	0.991797	Not significant
Prevotella 2	0.87	0.60 to 1.25	0.447033	Not significant	0.975224	Not significant	0.0084485	-0.00280 to 0.01969	0.140835	Not significant	0.776307	Not significant
Prevotella 7	1	0.87 to 1.14	0.96741	Not significant	0.984841	Not significant	-0.00159926	-0.00729 to 0.00409	0.58174	Not significant	0.968079	Not significant
Prevotella 9	0.97	0.87 to 1.09	0.629551	Not significant	0.975224	Not significant	0.000556409	-0.00345 to 0.00456	0.78527	Not significant	0.991797	Not significant
Prevotella 9 copri	1.04	0.89 to 1.23	0.605534	Not significant	0.975224	Not significant	0.00557838	-0.00157 to 0.01272	0.126028	Not significant	0.776307	Not significant
Prevotellaceae NK3B31 group	0.98	0.82 to 1.17	0.796017	Not significant	0.984841	Not significant	-0.0017079	-0.00871 to 0.00529	0.632372	Not significant	0.991797	Not significant
Pseudomonas	0.88	0.61 to 1.27	0.485794	Not significant	0.975224	Not significant	-0.00333261	-0.02802 to 0.02136	0.791369	Not significant	0.991797	Not significant
Pygmaiobacter	0.96	0.68 to 1.37	0.840365	Not significant	0.984841	Not significant	-0.016772	-0.04714 to 0.01359	0.278974	Not significant	0.816845	Not significant
Romboutsia	0.96	0.80 to 1.16	0.702044	Not significant	0.975224	Not significant	-0.00115498	-0.00680 to 0.00449	0.688509	Not significant	0.991797	Not significant
Romboutsia sedimentorum	1.05	0.82 to 1.34	0.70677	Not significant	0.975224	Not significant	0.000600946	-0.01125 to 0.01245	0.920833	Not significant	0.991797	Not significant
Roseburia	0.92	0.84 to 1.01	0.092923	Borderline significant	0.975224	Not significant	-0.00228409	-0.00630 to 0.00173	0.265128	Not significant	0.816845	Not significant
Roseburia hominis	0.93	0.84 to 1.03	0.17244	Not significant	0.975224	Not significant	-0.00353823	-0.00779 to 0.00071	0.102515	Not significant	0.711926	Not significant
Roseburia intestinalis	1.02	0.93 to 1.12	0.640322	Not significant	0.975224	Not significant	0.00134046	-0.00800 to 0.01068	0.778443	Not significant	0.991797	Not significant
Roseburia inulinivorans	1.03	0.93 to 1.13	0.591357	Not significant	0.975224	Not significant	8.87178e-05	-0.01110 to 0.01128	0.987599	Not significant	0.991797	Not significant
Ruminiclostridium	1.08	0.75 to 1.55	0.683849	Not significant	0.975224	Not significant	-0.00632759	-0.02179 to 0.00913	0.42251	Not significant	0.858299	Not significant
Ruminiclostridium 1	1.18	0.93 to 1.50	0.162595	Not significant	0.975224	Not significant	-0.00512878	-0.02137 to 0.01111	0.53599	Not significant	0.939021	Not significant
Ruminiclostridium 5	0.96	0.83 to 1.11	0.573053	Not significant	0.975224	Not significant	-0.00862187	-0.01791 to 0.00066	0.0687472	Borderline significant	0.700223	Not significant
Ruminiclostridium 6	0.97	0.88 to 1.07	0.531428	Not significant	0.975224	Not significant	-0.00514822	-0.00923 to -0.00106	0.0134991	Significant	0.442065	Not significant
Ruminiclostridium 9	1.03	0.90 to 1.19	0.637184	Not significant	0.975224	Not significant	-0.00511076	-0.01107 to 0.00085	0.09295	Borderline significant	0.700223	Not significant
Ruminococcaceae NK4A214 group	1.13	0.83 to 1.53	0.44829	Not significant	0.975224	Not significant	-0.00312222	-0.00773 to 0.00148	0.183805	Not significant	0.801187	Not significant
Ruminococcaceae UCG 002	1.07	0.91 to 1.25	0.407752	Not significant	0.975224	Not significant	-0.00360398	-0.00982 to 0.00261	0.255844	Not significant	0.816845	Not significant
Ruminococcaceae UCG 002 bacterium	1.05	0.95 to 1.16	0.325823	Not significant	0.975224	Not significant	-0.00261378	-0.00671 to 0.00148	0.211168	Not significant	0.816845	Not significant
Ruminococcaceae UCG 003	1.02	0.91 to 1.14	0.713226	Not significant	0.975224	Not significant	-0.000810991	-0.00880 to 0.00718	0.842378	Not significant	0.991797	Not significant
Ruminococcaceae UCG 004	1.06	0.94 to 1.20	0.317366	Not significant	0.975224	Not significant	-0.00186358	-0.00664 to 0.00291	0.44418	Not significant	0.87291	Not significant
Ruminococcaceae UCG 005	1.11	0.84 to 1.47	0.447818	Not significant	0.975224	Not significant	-0.00107193	-0.00606 to 0.00391	0.67335	Not significant	0.991797	Not significant
Ruminococcaceae UCG 007	0.91	0.71 to 1.17	0.477314	Not significant	0.975224	Not significant	-0.00782473	-0.01710 to 0.00145	0.0982974	Borderline significant	0.711926	Not significant
Ruminococcaceae UCG 008	0.9	0.77 to 1.07	0.232825	Not significant	0.975224	Not significant	-0.0106594	-0.01668 to -0.00464	0.000522309	Significant	0.118042	Significant
Ruminococcaceae UCG 009	0.97	0.79 to 1.17	0.724945	Not significant	0.975224	Not significant	0.00158835	-0.00626 to 0.00944	0.691596	Not significant	0.991797	Not significant
Ruminococcaceae UCG 010	1.05	0.88 to 1.25	0.586944	Not significant	0.975224	Not significant	-0.00256203	-0.00701 to 0.00189	0.25916	Not significant	0.816845	Not significant
Ruminococcaceae UCG 011	0.96	0.76 to 1.22	0.763414	Not significant	0.981745	Not significant	-0.00588444	-0.01818 to 0.00641	0.348052	Not significant	0.817231	Not significant
Ruminococcaceae UCG 013	0.92	0.80 to 1.06	0.245127	Not significant	0.975224	Not significant	-0.00759727	-0.01378 to -0.00142	0.015953	Significant	0.442065	Not significant
Ruminococcaceae UCG 014	1	0.92 to 1.09	0.959308	Not significant	0.984841	Not significant	-0.0012125	-0.00477 to 0.00234	0.503634	Not significant	0.920394	Not significant
Ruminococcus 1	1.03	0.94 to 1.13	0.511107	Not significant	0.975224	Not significant	0.000236415	-0.00375 to 0.00422	0.90746	Not significant	0.991797	Not significant
Ruminococcus 1 bicirculans	1.01	0.92 to 1.11	0.800307	Not significant	0.984841	Not significant	0.00176361	-0.00207 to 0.00560	0.367773	Not significant	0.831166	Not significant
Ruminococcus 1 callidus	0.94	0.77 to 1.15	0.532084	Not significant	0.975224	Not significant	-0.00352052	-0.00885 to 0.00181	0.195383	Not significant	0.81363	Not significant
Ruminococcus 1 champanellensis	1.11	0.87 to 1.42	0.383459	Not significant	0.975224	Not significant	0.0079408	-0.00331 to 0.01919	0.166392	Not significant	0.783428	Not significant
Ruminococcus 2	1.02	0.95 to 1.11	0.559908	Not significant	0.975224	Not significant	0.00114052	-0.00246 to 0.00474	0.534809	Not significant	0.939021	Not significant
Ruminococcus 2 bromii	0.96	0.89 to 1.04	0.364285	Not significant	0.975224	Not significant	-0.00117735	-0.00430 to 0.00194	0.459632	Not significant	0.887835	Not significant
Sanguibacteroides justesenii	0.62	0.33 to 1.15	0.12727	Not significant	0.975224	Not significant	-0.016244	-0.03878 to 0.00629	0.157693	Not significant	0.783428	Not significant
Sellimonas	0.73	0.46 to 1.15	0.174367	Not significant	0.975224	Not significant	-0.0100127	-0.02244 to 0.00242	0.114328	Not significant	0.738235	Not significant
Sellimonas intestinalis	0.89	0.66 to 1.20	0.4426	Not significant	0.975224	Not significant	0.000496042	-0.00910 to 0.01009	0.919273	Not significant	0.991797	Not significant
Senegalimassilia	0.78	0.61 to 1.00	0.0534666	Borderline significant	0.975224	Not significant	-0.00516886	-0.01407 to 0.00374	0.255289	Not significant	0.816845	Not significant
Senegalimassilia anaerobia	1.14	0.77 to 1.69	0.524016	Not significant	0.975224	Not significant	0.000531719	-0.01019 to 0.01126	0.922581	Not significant	0.991797	Not significant
Shuttleworthia	0.74	0.57 to 0.97	0.0290227	Significant	0.975224	Not significant	-0.00414779	-0.01408 to 0.00578	0.412958	Not significant	0.858299	Not significant
Slackia isoflavoniconvertens	1.09	0.67 to 1.79	0.720372	Not significant	0.975224	Not significant	0.000427434	-0.01248 to 0.01334	0.948262	Not significant	0.991797	Not significant
Solobacterium	0.79	0.49 to 1.27	0.332792	Not significant	0.975224	Not significant	0.0034713	-0.00891 to 0.01585	0.582561	Not significant	0.968079	Not significant
Streptococcus	1.03	0.92 to 1.15	0.637354	Not significant	0.975224	Not significant	-0.00259857	-0.00713 to 0.00193	0.260679	Not significant	0.816845	Not significant
Streptococcus mutans	1.06	0.71 to 1.58	0.769241	Not significant	0.981745	Not significant	-0.00701146	-0.01880 to 0.00478	0.243807	Not significant	0.816845	Not significant
Subdoligranulum	1	0.89 to 1.12	0.95599	Not significant	0.984841	Not significant	-0.00661212	-0.01259 to -0.00063	0.0301636	Significant	0.568081	Not significant
Succiniclasticum	1.14	0.96 to 1.36	0.133926	Not significant	0.975224	Not significant	0.00656766	-0.00299 to 0.01612	0.177977	Not significant	0.801187	Not significant
Sutterella	1.04	0.83 to 1.29	0.743907	Not significant	0.981745	Not significant	-0.000418051	-0.00535 to 0.00451	0.867985	Not significant	0.991797	Not significant
Sutterella wadsworthensis	1.06	0.96 to 1.18	0.262165	Not significant	0.975224	Not significant	0.00364852	-0.00113 to 0.00843	0.134479	Not significant	0.776307	Not significant
Terrisporobacter	1.01	0.89 to 1.13	0.917499	Not significant	0.984841	Not significant	-0.00422277	-0.01020 to 0.00176	0.166348	Not significant	0.783428	Not significant
Turicibacter sanguinis	1	0.88 to 1.14	0.978871	Not significant	0.987611	Not significant	-0.0031353	-0.00799 to 0.00172	0.205207	Not significant	0.81363	Not significant
Tyzzerella	0.92	0.73 to 1.14	0.442527	Not significant	0.975224	Not significant	0.00412461	-0.00341 to 0.01166	0.283356	Not significant	0.816845	Not significant
Tyzzerella 3	1.05	0.73 to 1.52	0.781768	Not significant	0.981745	Not significant	0.00105505	-0.00486 to 0.00697	0.726765	Not significant	0.991797	Not significant
Tyzzerella 4	1.28	0.89 to 1.83	0.18241	Not significant	0.975224	Not significant	0.0214296	0.00344 to 0.03942	0.0195604	Significant	0.442065	Not significant
UBA1819	0.91	0.79 to 1.05	0.199567	Not significant	0.975224	Not significant	-0.00763066	-0.01342 to -0.00184	0.00980538	Significant	0.442065	Not significant
UC5 1 2E3	0.94	0.77 to 1.17	0.597315	Not significant	0.975224	Not significant	-0.00172182	-0.00889 to 0.00545	0.637892	Not significant	0.991797	Not significant
Veillonella	1.05	0.88 to 1.26	0.562908	Not significant	0.975224	Not significant	-0.00218626	-0.00894 to 0.00457	0.525719	Not significant	0.939021	Not significant
Veillonella atypica	1.09	0.74 to 1.59	0.674807	Not significant	0.975224	Not significant	-0.0255219	-0.04401 to -0.00703	0.00683147	Significant	0.442065	Not significant
Victivallis	0.97	0.74 to 1.27	0.83878	Not significant	0.984841	Not significant	0.0110064	-0.01034 to 0.03236	0.312309	Not significant	0.816845	Not significant
Victivallis vadensis	0.98	0.64 to 1.49	0.922326	Not significant	0.984841	Not significant	-0.00747504	-0.02600 to 0.01105	0.428947	Not significant	0.858299	Not significant
Random-effects meta-analyses assessing the association between taxa and glaucoma prevalence and intraocular pressure.
The glaucoma analyses from the discovery cohort were adjusted for BMI, use of antibiotics, probiotics, proton-pump inhibitors, lipid-lowering medications and antidiabetics, travelling, and technical covariates
(time sample has spent in the mail, the season in which the sample was produced, the number of reads, the DNA isolation batch and the sequencing batch).
The IOP analyses from the discovery cohort were additionally adjusted for age and sex.
In TwinsUK, all analyses were adjusted for aforementioned covariates. Data on use of probiotics and travelling was not available.
P-value; threshold for significance was set at 0.05 and threshold for borderline significance was set at 0.10.
Q-value; P-value after adjusting for false discovery rate. Threshold for significance was set at 0.20.
