# Supplementary material for: Glaucoma Patients Have a Lower Abundance of Butyrate-Producing Taxa in the Gut
Source: Invest Ophthalmol Vis Sci. 2024 Feb 5;65(2):7. doi: 10.1167/iovs.65.2.7 (PMC10851784; doi:10.1167/iovs.65.2.7)
Supplement: Supplement 5 [file iovs-65-2-7_s005.xlsx]

## Sheet: Supplementary Table S7
Supplementary Table S7. Associations of taxa with vertical cup-to-disc ratio in the Study of Health in Pomerania (SHIP)
Taxa	Beta	95% confidence interval	P-value	Significance level	Q-value	Significance level
Adlercreutzia	-0.00214	-0.00679 to 0.00251	0.367156	Not significant	0.762976	Not significant
Akkermansia	0.00203	-0.00030 to 0.00437	0.0877726	Borderline significant	0.405104	Not significant
Alistipes	0.00246	-0.00015 to 0.00507	0.0650203	Borderline significant	0.405104	Not significant
Alloprevotella	-0.00156	-0.00374 to 0.00062	0.160164	Not significant	0.541319	Not significant
Anaerofilum	0.00608	-0.00219 to 0.01435	0.149521	Not significant	0.541319	Not significant
Anaeroplasma	0.01412	-0.01901 to 0.04725	0.403645	Not significant	0.764985	Not significant
Anaerosporobacter	-0.01713	-0.07963 to 0.04536	0.591067	Not significant	0.844381	Not significant
Anaerostipes	0.00329	0.00004 to 0.00654	0.0474789	Significant	0.368262	Not significant
Anaerotruncus	0.00018	-0.00260 to 0.00295	0.900315	Not significant	0.949717	Not significant
Bacteroides	0.00095	-0.00340 to 0.00530	0.668223	Not significant	0.85305	Not significant
Barnesiella	-0.00013	-0.00192 to 0.00166	0.888471	Not significant	0.949717	Not significant
Bifidobacterium	-0.00401	-0.01090 to 0.00288	0.253875	Not significant	0.617223	Not significant
Bilophila	0.00117	-0.00109 to 0.00344	0.310007	Not significant	0.702308	Not significant
Blautia	0.00022	-0.00222 to 0.00266	0.860171	Not significant	0.949717	Not significant
Butyricicoccus	0.00114	-0.00188 to 0.00416	0.458991	Not significant	0.764985	Not significant
Butyricimonas	-0.0001	-0.00225 to 0.00204	0.925674	Not significant	0.949717	Not significant
Butyrivibrio	-0.00337	-0.00576 to -0.00098	0.00568438	Significant	0.113688	Significant
Catenibacterium	-0.00093	-0.00318 to 0.00131	0.415315	Not significant	0.764985	Not significant
Coprobacter	0.00243	0.00014 to 0.00472	0.0380504	Significant	0.368262	Not significant
Desulfovibrio	-0.00096	-0.00337 to 0.00145	0.435394	Not significant	0.764985	Not significant
Dialister	-0.00067	-0.00215 to 0.00081	0.376539	Not significant	0.762976	Not significant
Dorea	-0.00096	-0.00349 to 0.00157	0.455688	Not significant	0.764985	Not significant
Enterorhabdus	0.05239	-0.01865 to 0.12343	0.148452	Not significant	0.541319	Not significant
Escherichia Shigella	-0.00043	-0.00235 to 0.00150	0.662725	Not significant	0.85305	Not significant
Faecalibacterium	0.00058	-0.00246 to 0.00362	0.708368	Not significant	0.87876	Not significant
Flavonifractor	0.00567	0.00244 to 0.00890	0.000591421	Significant	0.0354853	Significant
Granulicatella	-0.0103	-0.02149 to 0.00089	0.0712064	Borderline significant	0.405104	Not significant
Haemophilus	-0.00045	-0.00289 to 0.00199	0.717654	Not significant	0.87876	Not significant
Holdemanella	-0.00187	-0.00360 to -0.00015	0.0335492	Significant	0.368262	Not significant
Howardella	-0.00358	-0.00893 to 0.00176	0.188409	Not significant	0.541319	Not significant
Hydrogenoanaerobacterium	-0.00245	-0.01130 to 0.00641	0.588328	Not significant	0.844381	Not significant
Intestinimonas	-0.00127	-0.00453 to 0.00200	0.447398	Not significant	0.764985	Not significant
Klebsiella	0.00223	-0.00213 to 0.00660	0.316039	Not significant	0.702308	Not significant
Lachnospira	-0.02743	-0.07062 to 0.01576	0.213314	Not significant	0.556471	Not significant
Lactobacillus	0.00089	-0.00313 to 0.00492	0.663296	Not significant	0.85305	Not significant
Lactococcus	-0.00215	-0.01087 to 0.00656	0.6287	Not significant	0.85305	Not significant
Marvinbryantia	-0.02925	-0.04964 to -0.00886	0.0049667	Significant	0.113688	Significant
Megamonas	0.00358	-0.00052 to 0.00769	0.0872291	Borderline significant	0.405104	Not significant
Megasphaera	0.00115	-0.00143 to 0.00373	0.381488	Not significant	0.762976	Not significant
Mogibacterium	-0.0003	-0.00623 to 0.00563	0.92127	Not significant	0.949717	Not significant
Odoribacter	0.0015	-0.00109 to 0.00409	0.257176	Not significant	0.617223	Not significant
Oscillibacter	0.00046	-0.00333 to 0.00425	0.811128	Not significant	0.949717	Not significant
Oxalobacter	-0.00053	-0.00433 to 0.00327	0.785226	Not significant	0.942272	Not significant
Parabacteroides	0.00213	-0.00023 to 0.00448	0.0767445	Borderline significant	0.405104	Not significant
Paraprevotella	-0.00139	-0.00334 to 0.00057	0.16464	Not significant	0.541319	Not significant
Parasutterella	-0.00044	-0.00216 to 0.00129	0.619866	Not significant	0.85305	Not significant
Peptococcus	-9e-05	-0.00505 to 0.00487	0.970554	Not significant	0.970554	Not significant
Phascolarctobacterium	0.00059	-0.00113 to 0.00232	0.499369	Not significant	0.788478	Not significant
Pseudomonas	0.01022	0.00004 to 0.02040	0.0491015	Significant	0.368262	Not significant
Romboutsia	-0.00244	-0.00568 to 0.00080	0.140287	Not significant	0.541319	Not significant
Roseburia	0.00025	-0.00287 to 0.00338	0.873138	Not significant	0.949717	Not significant
Senegalimassilia	-0.00027	-0.00386 to 0.00331	0.881786	Not significant	0.949717	Not significant
Solobacterium	-0.00492	-0.00876 to -0.00108	0.0121107	Significant	0.181661	Significant
Streptococcus	0.00168	-0.00083 to 0.00419	0.189462	Not significant	0.541319	Not significant
Subdoligranulum	-0.00079	-0.00331 to 0.00172	0.535331	Not significant	0.802997	Not significant
Succiniclasticum	0.00315	-0.00643 to 0.01273	0.519445	Not significant	0.799147	Not significant
Sutterella	-0.00093	-0.00237 to 0.00051	0.205585	Not significant	0.556471	Not significant
Terrisporobacter	-0.00306	-0.01185 to 0.00573	0.494908	Not significant	0.788478	Not significant
Veillonella	-0.00226	-0.00551 to 0.00098	0.171446	Not significant	0.541319	Not significant
Victivallis	-0.00014	-0.00336 to 0.00309	0.933888	Not significant	0.949717	Not significant
Betas with corresponding 95% confidence intervals for vertical cup-to-disc ratio by taxa, analyzed using linear regression analyses.
All analyses were adjusted for age, sex, BMI, use of proton-pump inhibitors, lipid-lowering medications and antidiabetics, and the sequencing batch.
P-value; threshold for significance was set at 0.05 and threshold for borderline significance was set at 0.10.
Q-value; P-value after adjusting for false discovery rate. Threshold for significance was set at 0.20.
