# Supplementary material for: Glaucoma Patients Have a Lower Abundance of Butyrate-Producing Taxa in the Gut
Source: Invest Ophthalmol Vis Sci. 2024 Feb 5;65(2):7. doi: 10.1167/iovs.65.2.7 (PMC10851784; doi:10.1167/iovs.65.2.7)
Supplement: Supplement 6 [file iovs-65-2-7_s006.xlsx]

## Sheet: Supplementary Table S8
Supplementary Table S8. Meta-analyzed associations (results of the discovery cohort with results of the Study of Health in Pomerania [SHIP]) of taxa with vertical cup-to-disc ratio
Taxa	Beta	95% confidence interval	P-value	Significance level	Q-value	Significance level
Adlercreutzia	0.001	-0.00666 to 0.00867	0.797583	Not significant	0.952248	Not significant
Akkermansia	0.00033	-0.00393 to 0.00460	0.877986	Not significant	0.952248	Not significant
Alistipes	0.00023	-0.00430 to 0.00476	0.920507	Not significant	0.952248	Not significant
Alloprevotella	-0.00163	-0.00360 to 0.00034	0.105145	Not significant	0.838762	Not significant
Anaerofilum	0.00524	-0.00223 to 0.01271	0.169287	Not significant	0.952248	Not significant
Anaeroplasma	-0.00049	-0.00680 to 0.00582	0.879518	Not significant	0.952248	Not significant
Anaerosporobacter	0.00172	-0.00284 to 0.00629	0.459247	Not significant	0.952248	Not significant
Anaerostipes	0.00189	-0.00056 to 0.00434	0.131112	Not significant	0.874083	Not significant
Anaerotruncus	-4e-05	-0.00273 to 0.00264	0.974108	Not significant	0.990618	Not significant
Bacteroides	0.00125	-0.00143 to 0.00393	0.360788	Not significant	0.952248	Not significant
Barnesiella	-0.00011	-0.00173 to 0.00150	0.88954	Not significant	0.952248	Not significant
Bifidobacterium	-1e-05	-0.00596 to 0.00595	0.998495	Not significant	0.998495	Not significant
Bilophila	-0.00868	-0.03175 to 0.01438	0.460616	Not significant	0.952248	Not significant
Blautia	0.00053	-0.00176 to 0.00283	0.648729	Not significant	0.952248	Not significant
Butyricicoccus	-0.00051	-0.00427 to 0.00325	0.790001	Not significant	0.952248	Not significant
Butyricimonas	-0.00112	-0.00457 to 0.00234	0.525976	Not significant	0.952248	Not significant
Butyrivibrio	-0.00345	-0.00565 to -0.00126	0.00204565	Significant	0.122739	Significant
Catenibacterium	-0.00074	-0.00275 to 0.00126	0.466706	Not significant	0.952248	Not significant
Coprobacter	0.00136	-0.00236 to 0.00509	0.473078	Not significant	0.952248	Not significant
Desulfovibrio	-0.00052	-0.00257 to 0.00153	0.620235	Not significant	0.952248	Not significant
Dialister	-0.0007	-0.00213 to 0.00073	0.338445	Not significant	0.952248	Not significant
Dorea	-0.00023	-0.00226 to 0.00180	0.824131	Not significant	0.952248	Not significant
Enterorhabdus	0.01391	-0.03020 to 0.05803	0.536466	Not significant	0.952248	Not significant
Escherichia Shigella	-0.00017	-0.00165 to 0.00130	0.817072	Not significant	0.952248	Not significant
Faecalibacterium	0.00052	-0.00168 to 0.00272	0.644013	Not significant	0.952248	Not significant
Flavonifractor	0.00423	-0.00045 to 0.00891	0.0767769	Borderline significant	0.838762	Not significant
Granulicatella	-0.006	-0.01612 to 0.00412	0.244952	Not significant	0.952248	Not significant
Haemophilus	-0.00059	-0.00285 to 0.00168	0.611371	Not significant	0.952248	Not significant
Holdemanella	-0.0004	-0.00367 to 0.00286	0.808187	Not significant	0.952248	Not significant
Howardella	-0.00174	-0.00500 to 0.00152	0.295605	Not significant	0.952248	Not significant
Hydrogenoanaerobacterium	-0.00089	-0.00785 to 0.00608	0.803152	Not significant	0.952248	Not significant
Intestinimonas	-0.00089	-0.00332 to 0.00155	0.476277	Not significant	0.952248	Not significant
Klebsiella	0.0021	-0.00158 to 0.00578	0.263215	Not significant	0.952248	Not significant
Lachnospira	-0.005	-0.02462 to 0.01461	0.617088	Not significant	0.952248	Not significant
Lactobacillus	0.00073	-0.00237 to 0.00383	0.645099	Not significant	0.952248	Not significant
Lactococcus	-0.00037	-0.00513 to 0.00439	0.879124	Not significant	0.952248	Not significant
Marvinbryantia	-0.01235	-0.04189 to 0.01720	0.412798	Not significant	0.952248	Not significant
Megamonas	0.00151	-0.00417 to 0.00720	0.602252	Not significant	0.952248	Not significant
Megasphaera	-0.00056	-0.00570 to 0.00458	0.83135	Not significant	0.952248	Not significant
Mogibacterium	-0.00048	-0.00525 to 0.00429	0.843271	Not significant	0.952248	Not significant
Odoribacter	0.0014	-0.00117 to 0.00397	0.284817	Not significant	0.952248	Not significant
Oscillibacter	-0.00014	-0.00289 to 0.00261	0.920504	Not significant	0.952248	Not significant
Oxalobacter	-0.00067	-0.00412 to 0.00278	0.703401	Not significant	0.952248	Not significant
Parabacteroides	-0.00051	-0.00610 to 0.00509	0.85897	Not significant	0.952248	Not significant
Paraprevotella	-0.00149	-0.00314 to 0.00015	0.0755725	Borderline significant	0.838762	Not significant
Parasutterella	-0.00053	-0.00216 to 0.00110	0.524169	Not significant	0.952248	Not significant
Peptococcus	0.00175	-0.00162 to 0.00511	0.308748	Not significant	0.952248	Not significant
Phascolarctobacterium	0.00079	-0.00075 to 0.00233	0.315912	Not significant	0.952248	Not significant
Pseudomonas	0.00273	-0.01200 to 0.01745	0.716817	Not significant	0.952248	Not significant
Romboutsia	-0.0005	-0.00415 to 0.00315	0.788379	Not significant	0.952248	Not significant
Roseburia	-0.00162	-0.00527 to 0.00203	0.384031	Not significant	0.952248	Not significant
Senegalimassilia	-0.00015	-0.00295 to 0.00264	0.915382	Not significant	0.952248	Not significant
Solobacterium	-0.00445	-0.00778 to -0.00113	0.00859725	Significant	0.257917	Not significant
Streptococcus	0.00224	0.00031 to 0.00418	0.0227926	Significant	0.455853	Not significant
Subdoligranulum	-0.00106	-0.00329 to 0.00117	0.351872	Not significant	0.952248	Not significant
Succiniclasticum	-0.00099	-0.00730 to 0.00532	0.758353	Not significant	0.952248	Not significant
Sutterella	-0.00112	-0.00251 to 0.00026	0.111835	Not significant	0.838762	Not significant
Terrisporobacter	-0.00043	-0.00339 to 0.00253	0.775298	Not significant	0.952248	Not significant
Veillonella	-0.00372	-0.00826 to 0.00083	0.10882	Not significant	0.838762	Not significant
Victivallis	-0.00552	-0.01957 to 0.00853	0.441383	Not significant	0.952248	Not significant
Random-effects meta-analyses assessing the association between taxa and vertical cup-to-disc ratio.
The analyses of the discovery cohort were adjusted for age, sex, BMI, use of antibiotics, probiotics, proton-pump inhibitors, lipid-lowering medications and antidiabetics, travelling, and technical covariates
(time sample has spent in the mail, the season in which the sample was produced, the number of reads, the DNA isolation batch and the sequencing batch).
In SHIP, all analyses were adjusted for age, sex, BMI, use of proton-pump inhibitors, lipid-lowering medications and antidiabetics, and the sequencing batch.
P-value; threshold for significance was set at 0.05 and threshold for borderline significance was set at 0.10.
Q-value; P-value after adjusting for false discovery rate. Threshold for significance was set at 0.20.
